# Supplementary material for: Automated design of genomic Southern blot probes
Source: BMC Genomics. 2010 Jan 29;11:74. doi: 10.1186/1471-2164-11-74 (PMC2830989; doi:10.1186/1471-2164-11-74)
Supplement: Additional file 1 — Software package for automated design of genomic Southern blot probes. Archive of all the components of the pipeline packaged using "tar", and subsequently compressed with "gzip". Includes source code, example configuration files, example output, and a user's guide for installation. [file 1471-2164-11-74-S1.GZ]

Archive with 64 entries (52 files):
- southern_blot_design
- southern_blot_design/conf
- southern_blot_design/conf/run_probe_search.ini
- southern_blot_design/conf/get_probe_search_cpu_time.ini
- southern_blot_design/conf/create_probe_search_NCBI_m37.ini
- southern_blot_design/conf/delete_job_results.ini
- southern_blot_design/conf/delete_probe_search.ini
- southern_blot_design/conf/create_probe_search_NCBI_m36.ini
- southern_blot_design/conf/submit_probe_search.ini
- southern_blot_design/conf/analyse_probe_search.ini
- southern_blot_design/modules
- southern_blot_design/modules/GeneTargeting
- southern_blot_design/modules/GeneTargeting/DBEntry
- southern_blot_design/modules/GeneTargeting/DBEntry/ExternalDB.pm
- southern_blot_design/modules/GeneTargeting/DBEntry/Xref.pm
- southern_blot_design/modules/GeneTargeting/DBEntry/Conf
- southern_blot_design/modules/GeneTargeting/DBEntry/Conf/Exonerate.pm
- southern_blot_design/modules/GeneTargeting/DBEntry/Hit.pm
- southern_blot_design/modules/GeneTargeting/DBEntry/Sequence.pm
- southern_blot_design/modules/GeneTargeting/DBEntry/ControlledVocabularyItem.pm
- southern_blot_design/modules/GeneTargeting/DBEntry/DNAProbe.pm
- southern_blot_design/modules/GeneTargeting/DBEntry/Job.pm
- southern_blot_design/modules/GeneTargeting/DBEntry/ComponentHit.pm
- southern_blot_design/modules/GeneTargeting/DBEntry/Conf.pm
- southern_blot_design/modules/GeneTargeting/Utils.pm
- southern_blot_design/modules/GeneTargeting/DBSQL
- southern_blot_design/modules/GeneTargeting/DBSQL/JobAdaptor.pm
- southern_blot_design/modules/GeneTargeting/DBSQL/XrefAdaptor.pm
- southern_blot_design/modules/GeneTargeting/DBSQL/DNAProbeAdaptor.pm
- southern_blot_design/modules/GeneTargeting/DBSQL/SequenceAdaptor.pm
- southern_blot_design/modules/GeneTargeting/DBSQL/DBAdaptor.pm
- southern_blot_design/modules/GeneTargeting/DBSQL/ExternalDBAdaptor.pm
- southern_blot_design/modules/GeneTargeting/DBSQL/ConfAdaptor.pm
- southern_blot_design/modules/GeneTargeting/DBSQL/HitAdaptor.pm
- southern_blot_design/modules/GeneTargeting/DBSQL/SequenceHitAdaptor.pm
- southern_blot_design/modules/GeneTargeting/DBSQL/BaseAdaptor.pm
- southern_blot_design/modules/GeneTargeting/ControlledVocabulary.pm
- southern_blot_design/modules/GeneTargeting/DBEntry.pm
- southern_blot_design/modules/GeneTargeting/Utils
- southern_blot_design/modules/GeneTargeting/Utils/GD.pm
- southern_blot_design/modules/GeneTargeting/Utils/Primer3.pm
- southern_blot_design/modules/GeneTargeting/Utils/Config.pm
- southern_blot_design/modules/GeneTargeting/Utils/HTMLReport.pm
- southern_blot_design/modules/GeneTargeting/Utils/Exonerate.pm
- southern_blot_design/modules/GeneTargeting/Utils/Counts.pm
- southern_blot_design/modules/GeneTargeting/Defs.pm
- southern_blot_design/modules/GeneTargetingDB.pm
- southern_blot_design/scripts
- southern_blot_design/scripts/get_probe_search_cpu_time
- southern_blot_design/scripts/analyse_probe_search
- southern_blot_design/scripts/delete_probe_search
- southern_blot_design/scripts/create_probe_search
- southern_blot_design/scripts/submit_probe_search
- southern_blot_design/scripts/run
- southern_blot_design/scripts/run/run_probe_search
- southern_blot_design/scripts/delete_job_results
- southern_blot_design/scripts/create_probe_search_db_tables
- southern_blot_design/docs
- southern_blot_design/docs/example_run_output
- southern_blot_design/docs/example_run_output/test_probe_search_primers.html
- southern_blot_design/docs/example_run_output/test_probe_search.html
- southern_blot_design/docs/example_run_output/test_diag.png
- southern_blot_design/docs/southern_blot_probe_design.txt
- southern_blot_design/docs/example_run.txt
