# Supplementary material for: Automated design of genomic Southern blot probes
Source: BMC Genomics. 2010 Jan 29;11:74. doi: 10.1186/1471-2164-11-74 (PMC2830989; doi:10.1186/1471-2164-11-74)
Supplement: Additional file 1 — Software package for automated design of genomic Southern blot probes. Archive of all the components of the pipeline packaged using "tar", and subsequently compressed with "gzip". Includes source code, example configuration files, example output, and a user's guide for installation. [file 1471-2164-11-74-S1.GZ › southern_blot_design/conf/run_probe_search.ini]

### run_probe_search.ini
#
# Copyright 2005-2009 Genes to Cognition Programme (G2C) and 
# Genome Research Limited (GRL)
#
# Contact: webmaster@genes2cognition.org
# See    : www.genes2cognition.org/software/southern_blot
#
# You may distribute this file/module under the terms of the Perl artistic
# licence: http://www.perlfoundation.org/artistic_license_2_0


### SECTIONS YOU MUST CONFIGURE LOCALLY ###
#
#   [binary_paths]
#   [tmp_dir]
#   [analysis_database]


### [binary_paths]
#   A path to prepend to the current PATH for each operating system on
#   which the programme may potentially be run, as reported by the Perl
#   special variable '$^O', try: perl -e 'print $^O;' 
#
#   The path must be valid, and hold the Exonerate executable or a
#   symbolic link to it.

[binary_paths]
linux   = /var/tmp/linux


[tmp_dir]
loc = /tmp


### [analysis_database]
#
#   Connection parameters for the Southern blot design database used to hold
#   probe design parameters, and search results for putative probe sequences
#
#   You will need to set these for the system to operate and build tables
#   with create_southern_blot_tables before you can create probe designs

[analysis_database]
db   = southern_blot_design
host = 
user = 
pass = 
