# Supplementary material for: Automated design of genomic Southern blot probes
Source: BMC Genomics. 2010 Jan 29;11:74. doi: 10.1186/1471-2164-11-74 (PMC2830989; doi:10.1186/1471-2164-11-74)
Supplement: Additional file 1 — Software package for automated design of genomic Southern blot probes. Archive of all the components of the pipeline packaged using "tar", and subsequently compressed with "gzip". Includes source code, example configuration files, example output, and a user's guide for installation. [file 1471-2164-11-74-S1.GZ › southern_blot_design/conf/get_probe_search_cpu_time.ini]

### get_probe_search_cpu_time.ini
#
# Copyright 2005-2009 Genes to Cognition Programme (G2C) and
# Genome Research Limited (GRL)
#
# Contact: webmaster@genes2cognition.org
# See    : www.genes2cognition.org/software/southern_blot
#
# You may distribute this file/module under the terms of the Perl artistic
# licence: http://www.perlfoundation.org/artistic_license_2_0


### [binary_paths]
#   A path to prepend to the current PATH for each operating system on
#   which the programme may potentially be run, as reported by the Perl
#   special variable '$^O', try: perl -e 'print $^O;'

[binary_paths]
linux    = /var/tmp


### [tmp_dir]
#
#   Directory for temporary files

[tmp_dir]
loc = /tmp


### [analysis_database]
#
#   Connection parameters for the GeneTargeting package database used to hold
#   probe design parameters, and search results for putative probe sequences

[analysis_database]
db   = southern_blot_design
host = 
user = 
pass = 

### [lsf]
#
# Directory where lsf LSF output is written

[lsf]
output_dir = /lustre/work1/ensembl/mdr/ecs2/work2/mdr/lsf_out
