# Supplementary material for: Automated design of genomic Southern blot probes
Source: BMC Genomics. 2010 Jan 29;11:74. doi: 10.1186/1471-2164-11-74 (PMC2830989; doi:10.1186/1471-2164-11-74)
Supplement: Additional file 1 — Software package for automated design of genomic Southern blot probes. Archive of all the components of the pipeline packaged using "tar", and subsequently compressed with "gzip". Includes source code, example configuration files, example output, and a user's guide for installation. [file 1471-2164-11-74-S1.GZ › southern_blot_design/conf/create_probe_search_NCBI_m36.ini]

### create_probe_search_NCBI_m36.ini
#
# Copyright 2005-2009 Genes to Cognition Programme (G2C) and 
# Genome Research Limited (GRL)
#
# Contact: webmaster@genes2cognition.org
# See    : www.genes2cognition.org/software/southern_blot
#
# You may distribute this file/module under the terms of the Perl artistic
# licence: http://www.perlfoundation.org/artistic_license_2_0


### SECTIONS YOU MUST CONFIGURE LOCALLY ###
#
#   [binary_paths]
#   [tmp_dir]
#   [analysis_database]
#   [exonerate_genome]  -> dir 
#
#   OPTIONAL CONFIGURATION
#
#   [genomic_probe]
#   [exonerate_genome] -> job_size, args, query_batch_size


### [binary_paths]
#   A path to prepend to the current PATH for each operating system on
#   which the programme may potentially be run, as reported by the Perl
#   special variable '$^O', try: perl -e 'print $^O;' 
#
#   The path must be valid


[binary_paths]
linux = /var/tmp/linux


### [tmp_dir]
#
#   Directory for temporary files

[tmp_dir]
loc = /tmp


### [ensembl_database]
#   Connection parameters for the Ensembl core MySQL database used as the
#   source of genomic DNA to design the probe against - NCBI m36
#
#   Please make sure your Ensembl Core API matched the database
#   http://www.ensembl.org/info/docs/api/index.html

[ensembl_database]
db   = mus_musculus_core_43_36d
host = ensembldb.ensembl.org
user = anonymous


### [analysis_database]
#
#   Connection parameters for the Southern blot design database used to hold
#   probe design parameters, and search results for putative probe sequences
#
#   You will need to set these for the system to operate and build tables
#   with create_southern_blot_tables before you can create probe designs

[analysis_database]
db   = southern_blot_design
host = 
user = 
pass = 


### [exonerate_genome]
#
# Information to find the assembly file(s) for the target genome to be
# searched with exonerate to test probe designs. This should correspond
# to the genome assembly used in the build of the ensembl core database
# specified above in [ensembl_database]
#
# One file (if having a single file for the whole genome assemebly) or 
# multiple (likely 1 per chromosome) FASTA format files of the target genomic DNA
# assembly should be found in the directory specified by dir. Their filenames 
# must end '.fa' and should be soft-masked by suitable means. We have employed
# RepeatMasker and DUST in this study.
#
# db_name          = Short name for the genomic DNA assembly
# display_label    = A display label for web pages etc
# sequence_source  = Not currently used but must be specified and start obda::/
# description      = Description of the assembly
# dir              - the directory to find the genomic DNA files - NEEDS TO BE SET
# job_size         - the number of sequences to be stored as a single job
#                    for execution on the compute farm used
# args             - arguments to be supplied to exonerate which must include
#                    '--model affine:local' the --bestn parameter should be
#                    set to 4 or less
# query_batch_size - the number of sequences to search with each load of a
#                    target DNA file by exonerate, used to improve efficiency
#                    should be <= job_size
 
[exonerate_genome]
db_name          = mouse_NCBIM36
search_name      = Exonerate mouse_NCBIM36
display_label    = Mouse NCBI m36 assembly
sequence_source  = obda::/unspecified
description      = As first used in Mouse Ensembl v39 June 2006
dir              = /data/blastdb/Mouse/NCBIM36/genome/softmasked_dusted
job_size         = 20
args             = --model affine:local --bestn 3 -M 700 --score 150
query_batch_size = 10


### [genomic_probe]
#
# Design parameters for the DNA probe
#
# min               - minimum acceptable probe size
# max               - maximum acceptable probe size
# frac_window_slide - the fraction of the current probe size to move along the
#                     design window when generating each putative probe
# size_decrement    - when generating putative probes between the maximum
#                     and minimum size, the size to decrement in bases between
#                     each scan of the probe design window

[genomic_probe]
min                   = 500
max                   = 1300
frac_window_slide     = 0.1
size_decrement        = 50
