# Supplementary material for: Automated design of genomic Southern blot probes
Source: BMC Genomics. 2010 Jan 29;11:74. doi: 10.1186/1471-2164-11-74 (PMC2830989; doi:10.1186/1471-2164-11-74)
Supplement: Additional file 1 — Software package for automated design of genomic Southern blot probes. Archive of all the components of the pipeline packaged using "tar", and subsequently compressed with "gzip". Includes source code, example configuration files, example output, and a user's guide for installation. [file 1471-2164-11-74-S1.GZ › southern_blot_design/modules/GeneTargeting/DBEntry/ExternalDB.pm]

### GeneTargeting::DBEntry::ExternalDB
#
# Copyright 2005-2009 Genes to Cognition Programme (G2C) and 
# Genome Research Limited (GRL)
#
# Contact: webmaster@genes2cognition.org
# See    : www.genes2cognition.org/software/southern_blot
#
# You may distribute this file/module under the terms of the Perl artistic
# licence: http://www.perlfoundation.org/artistic_license_2_0

=head1 NAME - GeneTargeting::DBEntry::ExternalDB

=head1 Database storage:

See GeneTargeting::DBSQL::ExternalDBAdaptor

=head1 DESCRIPTION

Object representing an external database (from which 
GeneTargeting::DBEntry::Xref objects are drawn)

=head1 CONTACT

G2C B<email> webmaster@genes2cognition.org

=cut


package GeneTargeting::DBEntry::ExternalDB;

use strict;
use Carp;

use vars '@ISA';

@ISA = ('GeneTargeting::DBEntry');

=head2 id

Get/Set method for the unique database id of 
external db.

=cut

sub id {
    my( $self, $value ) = @_;
    
    if (defined $value) {
        $self->{'_gene_targeting_dbentry_externaldb_id'} = $value;
    }
    return $self->{'_gene_targeting_dbentry_externaldb_id'};
}

=head2 db_name

Get/Set method for the human readable name of the
sequence database that was searched, yielding the hit

=cut

sub db_name {
    my( $self, $value ) = @_;
    
    if ($value) {
        $self->{'_gene_targeting_dbentry_externaldb_name'} = $value;
    }
    return $self->{'_gene_targeting_dbentry_externaldb_name'};
}

=head2 display_label

Get/Set method for the label (generally used in html
pages) to represent the database.

=cut

sub display_label {
    my( $self, $value ) = @_;
    
    if ($value) {
        $self->{'_gene_targeting_dbentry_externaldb_display_label'} = $value;
    }
    return $self->{'_gene_targeting_dbentry_externaldb_display_label'};
}

=head2 sequence_source

Get/Set method for the sequence_source to get amino acid
or nucleotide sequences from the external db.

Should start:

    pfetch::            (pfetch ip, port, hardoded in Utils.pm)
    obda::/full_dir     (use OBDA retrieval, full_dir points to
                         dir that holds each of the index dirs
                         name should be same as db_name)

Whichever is appropriate.

=cut

sub sequence_source {
    my( $self, $value ) = @_;
    
    if ($value) {
        unless ($value =~ /^pfetch::|^obda::\//) {
            confess "Must start: pfetch:: or obda::/";
        }
        $self->{'_gene_targeting_dbentry_externaldb_sequence_source'} = $value;
    }
    return $self->{'_gene_targeting_dbentry_externaldb_sequence_source'};
}

=head2 description

Get/Set method for the text description of the hit in the external db

=cut

sub description {
    my( $self, $value ) = @_;
    
    if ($value) {
        $self->{'_gene_targeting_dbentry_externaldb_description'} = $value;
    }
    return $self->{'_gene_targeting_dbentry_externaldb_description'};
}

1;
