# Supplementary material for: Automated design of genomic Southern blot probes
Source: BMC Genomics. 2010 Jan 29;11:74. doi: 10.1186/1471-2164-11-74 (PMC2830989; doi:10.1186/1471-2164-11-74)
Supplement: Additional file 1 — Software package for automated design of genomic Southern blot probes. Archive of all the components of the pipeline packaged using "tar", and subsequently compressed with "gzip". Includes source code, example configuration files, example output, and a user's guide for installation. [file 1471-2164-11-74-S1.GZ › southern_blot_design/modules/GeneTargeting/DBEntry/Xref.pm]

### GeneTargeting::DBEntry::Xref
#
# Copyright 2005-2009 Genes to Cognition Programme (G2C) and 
# Genome Research Limited (GRL)
#
# Contact: webmaster@genes2cognition.org
# See    : www.genes2cognition.org/software/southern_blot
#
# You may distribute this file/module under the terms of the Perl artistic
# licence: http://www.perlfoundation.org/artistic_license_2_0

=head1 NAME - GeneTargeting::DBEntry::Xref
 
=head1 Database storage:

See GeneTargeting::DBSQL::XrefAdaptor
 
=head1 DESCRIPTION

A cross-reference to an entry in an external database.

=head1 CONTACT

G2C B<email> webmaster@genes2cognition.org

=cut


package GeneTargeting::DBEntry::Xref;

use strict;
use Carp;

use vars '@ISA';

@ISA = ('GeneTargeting::DBEntry');

=head2 id

Get/Set method for the unique database id of 
the Hit object.

=cut

sub id {
    my( $self, $id ) = @_;
    
    if (defined $id) {
        $self->{'_gene_targeting_dbentry_xref_id'} = $id;
    }
    return $self->{'_gene_targeting_dbentry_xref_id'};
}

=head2 ext_db_id

Get/Set method for the external database id of the
sequence, yielding the hit.

=cut

sub ext_db_id {
    my( $self, $ext_db_id ) = @_;
    
    if ($ext_db_id) {
        $self->{'_gene_targeting_dbentry_xref_ext_db_id'} = $ext_db_id;
    }
    return $self->{'_gene_targeting_dbentry_xref_ext_db_id'};
}


=head2 gene_name

Get/Set method for the gene name of the hit, derived
from SwissProt records.

=cut

sub gene_name {
    my( $self, $gene_name ) = @_;
    
    if ($gene_name) {
        $self->{'_gene_targeting_dbentry_xref_gene_name'} = $gene_name;
    }
    return $self->{'_gene_targeting_dbentry_xref_gene_name'};
}

=head2 accession

Get/Set method for the unique database accession
number for the sequence that produced the hit.

=cut

sub accession {
    my( $self, $accession ) = @_;
    
    if ($accession) {
        $self->{'_gene_targeting_dbentry_xref_accession'} = $accession;
    }
    return $self->{'_gene_targeting_dbentry_xref_accession'};
}

=head2 db_name

Get/Set method for the human readable name of the
sequence database that was searched, yielding the hit

=cut

sub db_name {
    my( $self, $db_name ) = @_;
    
    if ($db_name) {
        $self->{'_gene_targeting_dbentry_xref_db_name'} = $db_name;
    }
    return $self->{'_gene_targeting_dbentry_xref_db_name'};
}


=head2 description

Get/Set method for the text description of the Hit.

=cut

sub description {
    my( $self, $description ) = @_;
    
    if ($description) {
        $self->{'_gene_targeting_dbentry_xref_description'} = $description;
    }
    return $self->{'_gene_targeting_dbentry_xref_description'};
}

1;
