# Supplementary material for: Automated design of genomic Southern blot probes
Source: BMC Genomics. 2010 Jan 29;11:74. doi: 10.1186/1471-2164-11-74 (PMC2830989; doi:10.1186/1471-2164-11-74)
Supplement: Additional file 1 — Software package for automated design of genomic Southern blot probes. Archive of all the components of the pipeline packaged using "tar", and subsequently compressed with "gzip". Includes source code, example configuration files, example output, and a user's guide for installation. [file 1471-2164-11-74-S1.GZ › southern_blot_design/modules/GeneTargeting/DBEntry/Conf/Exonerate.pm]

### GeneTargeting::DBEntry::Conf::Exonerate
#
# Copyright 2005-2009 Genes to Cognition Programme (G2C) and 
# Genome Research Limited (GRL)
#
# Contact: webmaster@genes2cognition.org
# See    : www.genes2cognition.org/software/southern_blot
#
# You may distribute this file/module under the terms of the Perl artistic
# licence: http://www.perlfoundation.org/artistic_license_2_0

=head1 NAME - GeneTargeting::DBEntry::Conf::Exonerate

=head1 Database storage:

See GeneTargeting::DBSQL::ConfAdaptor;

=head1 DESCRIPTION

Object holding configuration parameters for an exonerate search.

See: http://www.ebi.ac.uk/~guy/exonerate/

=head1 CONTACT

G2C B<email> webmaster@genes2cognition.org

=cut

package GeneTargeting::DBEntry::Conf::Exonerate;

use strict;
use Carp;

use vars '@ISA';

@ISA = ('GeneTargeting::DBEntry::Conf');

{
    my @param = qw{
        args
        fasta_dir
        ext_db_id
        query_batch_size
        };
    
    sub parameters {
        return @param;
    }
}

GeneTargeting::DBEntry::Conf::Exonerate->make_get_set_methods();

#=head2 align_type

#Get method for the alignment type. Returns NN representing 
#a DNA:DNA comparison.

#=cut

#sub align_type {
#    return 'NN';
#}

#=head2 query_type

#Get method for the query type. Returns 'Consensus'

#=cut

#sub query_type {
#    confess "Derived class must handle this specifically\n";
#}

1;
