# Supplementary material for: Automated design of genomic Southern blot probes
Source: BMC Genomics. 2010 Jan 29;11:74. doi: 10.1186/1471-2164-11-74 (PMC2830989; doi:10.1186/1471-2164-11-74)
Supplement: Additional file 1 — Software package for automated design of genomic Southern blot probes. Archive of all the components of the pipeline packaged using "tar", and subsequently compressed with "gzip". Includes source code, example configuration files, example output, and a user's guide for installation. [file 1471-2164-11-74-S1.GZ › southern_blot_design/modules/GeneTargeting/DBEntry/Hit.pm]

### GeneTargeting::DBEntry::Hit
#
# Copyright 2005-2009 Genes to Cognition Programme (G2C) and 
# Genome Research Limited (GRL)
#
# Contact: webmaster@genes2cognition.org
# See    : www.genes2cognition.org/software/southern_blot
#
# You may distribute this file/module under the terms of the Perl artistic
# licence: http://www.perlfoundation.org/artistic_license_2_0

=head1 NAME - GeneTargeting::DBEntry::Hit

=head1 Constructor:
 
  my $hit = GeneTargeting::DBEntry::Hit->new;
  
=head1 Database storage:

See GeneTargeting::DBSQL::HitAdaptor
 
=head1 DESCRIPTION

Object representing a sequence match (Hit) from a pairwise similarity
search, itself composed of several sub-alignments (ComponentHits)

=head1 CONTACT

G2C B<email> webmaster@genes2cognition.org

=cut


package GeneTargeting::DBEntry::Hit;

use strict;
use Carp;
use Digest::MD5;

use vars '@ISA';

@ISA = ('GeneTargeting::DBEntry');

=head2 id

Get/Set method for the unique database id of 
the Hit object.

=cut

sub id {
    my( $self, $value ) = @_;
    
    if (defined $value) {
        $self->{'_gene_targeting_dbentry_hit_id'} = $value;
    }
    return $self->{'_gene_targeting_dbentry_hit_id'};
}

=head2 xref_id

Get/Set method for the unique xref_id of 
the Hit object.

=cut

sub xref_id {
    my( $self, $value ) = @_;
    
    if ($value) {
        $self->{'_gene_targeting_dbentry_hit_xref_id'} = $value;
    }
    return $self->{'_gene_targeting_dbentry_hit_xref_id'};
}

=head2 db_name

Get/Set method for the human readable name of the
sequence database that was searched, yielding the hit

=cut

sub db_name {
    my( $self, $value ) = @_;
    
    if ($value) {
        $self->{'_gene_targeting_dbentry_hit_db_name'} = $value;
    }
    return $self->{'_gene_targeting_dbentry_hit_db_name'};
}

=head2 ext_db_id

Get/Set method for the external database id of the
sequence, yielding the hit.

=cut

sub ext_db_id {
    my( $self, $value ) = @_;
    
    if ($value) {
        $self->{'_gene_targeting_dbentry_hit_ext_db_id'} = $value;
    }
    return $self->{'_gene_targeting_dbentry_hit_ext_db_id'};
}

=head2 url

Get/Set method for the url to the hit sequence.

=cut

sub url {
    my( $self, $value ) = @_;
    
    if ($value) {
        $self->{'_gene_targeting_dbentry_hit_url'} = $value;
    }
    return $self->{'_gene_targeting_dbentry_hit_url'};
}

=head2 gene_name

Get/Set method for the gene name of the hit, derived
from SwissProt records.

=cut

sub gene_name {
    my( $self, $value ) = @_;
    
    if ($value) {
        $self->{'_gene_targeting_dbentry_hit_gene_name'} = $value;
    }
    return $self->{'_gene_targeting_dbentry_hit_gene_name'};
}

=head2 accession

Get/Set method for the unique database accession
number for the sequence that produced the hit.

=cut

sub accession {
    my( $self, $value ) = @_;
    
    if ($value) {
        $self->{'_gene_targeting_dbentry_hit_accession'} = $value;
    }
    return $self->{'_gene_targeting_dbentry_hit_accession'};
}

=head2 md5hex

Get/Set method for 128bit MD5 hex checksum of the
Hit sequence.

=cut

sub md5hex {
    my( $self, $value ) = @_;
    
    if ($value) {
        $self->{'_gene_targeting_dbentry_hit_md5sum'} = $value;
    }
    return $self->{'_gene_targeting_dbentry_hit_md5sum'};
}

=head2 description

Get/Set method for the text description of the Hit.

=cut

sub description {
    my( $self, $value ) = @_;
    
    if ($value) {
        $self->{'_gene_targeting_dbentry_hit_description'} = $value;
    }
    return $self->{'_gene_targeting_dbentry_hit_description'};
}

=head2 sequence

Get/Set method for sequence of the Hit. Autosets
seq_length and md5hex based on the sequence.

=cut

sub sequence {
    my( $self, $value ) = @_;
    
    if ($value) {
        $self->{'_gene_targeting_dbentry_hit_sequence'} = $value;
        $self->seq_length(length($value));
        my $md5 = Digest::MD5->new;
            $md5->add($value);
            $self->md5hex(uc($md5->hexdigest));
    }
    return $self->{'_gene_targeting_dbentry_hit_sequence'};
}

=head2 seq_length

Get/Set method for length of the Hit Hit sequence.

=cut

sub seq_length {
    my( $self, $value ) = @_;
    
    if ($value) {
        $self->{'_gene_targeting_dbentry_hit_seq_length'} = $value;
    }
    return $self->{'_gene_targeting_dbentry_hit_seq_length'};
}

=head2 score

Get/Set method for the score of the Hit vs the query

=cut

sub score {
    my( $self, $value ) = @_;
    
    if ($value) {
        $self->{'_gene_targeting_dbentry_hit_score'} = $value;
    }
    return $self->{'_gene_targeting_dbentry_hit_score'};
}

=head2 match_string

Get/Set method for the match_string of the Hit vs the query

=cut

sub match_string {
    my( $self, $value ) = @_;
    
    if ($value) {
        $self->{'_gene_targeting_dbentry_hit_match_string'} = $value;
    }
    return $self->{'_gene_targeting_dbentry_hit_match_string'};
}

=head2 BPlite_Sbjct

Get/Set method for the BPlite_Sbjct of the Hit vs the query

=cut

sub BPlite_Sbjct {
    my( $self, $BPlite_Sbjct ) = @_;
    
    if ($BPlite_Sbjct) {
        $self->{'_gene_targeting_dbentry_hit_BPlite_Sbjct'} = $BPlite_Sbjct;
    }
    return $self->{'_gene_targeting_dbentry_hit_BPlite_Sbjct'};
}

=head2 add_ComponentHit

Method to add a ComponentHit object to the list of those that make
up the Hit.

=cut

sub add_ComponentHit {
    my( $self, $value ) = @_;
    confess "Not an GeneTargeting::DBEntry::ComponentHit" 
        unless $value->isa("GeneTargeting::DBEntry::ComponentHit");
    $self->{'_gene_targeting_dbentry_hit_component_hit_list'} ||= [];
    push(@{$self->{'_gene_targeting_dbentry_hit_component_hit_list'}}, $value);
}

=head2 add_Xref

Method to add an Xref object to the Hit.

=cut

sub add_Xref {
    my( $self, $value ) = @_;
    confess "Not an GeneTargeting::DBEntry::Xref" 
        unless $value->isa("GeneTargeting::DBEntry::Xref");
    $self->{'_gene_targeting_dbentry_hit_xref_list'} ||= [];
    push(@{$self->{'_gene_targeting_dbentry_hit_xref_list'}}, $value);
}

=head2 get_all_ComponentHits

Returns a list of the ComponentHit objects that make up the Hit.

=cut

sub get_all_ComponentHits {
    my( $self ) = @_;
    
    print STDERR "Method 'get_all_ComponentHits' is deprecated";
    if (my $objects = $self->{'_gene_targeting_dbentry_hit_component_hit_list'}) {
        return @$objects;
    } else {
        return;
    }
}

=head2 get_ComponentHits

Returns a reference to the array of ComponentHit objects that make up the Hit.

=cut

sub get_ComponentHits {
    my( $self ) = @_;
    
    if (my $array_ref = $self->{'_gene_targeting_dbentry_hit_component_hit_list'}) {
        return $array_ref;
    } else {
        return;
    }
}

=head2 get_total_score

Returns the total score for the ComponentHits attached to the Hit.
Warns if none are attached.

    my $total_score = $Hit->get_total_score;

=cut

sub get_total_score {
    my( $self ) = @_;
    
    my $score = 0;
    my @ComponentHits = $self->get_all_ComponentHits;
    warn "No ComponentHits" unless @ComponentHits;
    foreach my $ComponentHit (@ComponentHits) {
        $score += $ComponentHit->score;
    }
    return $score;
}

=head2 get_highest_percent_id_for_ComponentHit

Returns the highest percent_id of the ComponentHits attached to the Hit.
Warns if none are attached.

    my $percent_id = $Hit->get_highest_percent_id_for_ComponentHit;

=cut

sub get_highest_percent_id_for_ComponentHit {
    my( $self ) = @_;
    
    my $percent_id = 0;
    my @ComponentHits = $self->get_all_ComponentHits;
    confess "No ComponentHits" unless @ComponentHits;
    foreach my $ComponentHit (@ComponentHits) {
        my $current_percent_id = $ComponentHit->percent_id;
        if ($current_percent_id > $percent_id) {
            $percent_id = $current_percent_id;
        }
    }
    return $percent_id;
}

=head2 get_average_percent_id

Returns the average percent_id of Hit to the query sequence. Calculating
an average from each of the ComponentHit taking account of their varying
lengths.

    my $percent_id = $Hit->get_get_average_percent_id;

=cut

sub get_average_percent_id {
    my( $self ) = @_;
    
    my @ComponentHits = $self->get_all_ComponentHits;
    confess "No ComponentHits" unless @ComponentHits;
    
    my $pid_match_length_product = 0;
    my $total_match_length = 0;
    foreach my $ComponentHit (@ComponentHits) {
        my $match_length = $ComponentHit->query_end - $ComponentHit->query_start + 1;
        $pid_match_length_product += $ComponentHit->percent_id * $match_length;
        $total_match_length += $match_length;
    }
    my $percent_id = $pid_match_length_product / $total_match_length;
    return $percent_id;
}

=head2 get_alignment_length

Returns ungapped alignment length by summing over all the ComponentHits.
(Counting the 'M' states of the cigar strings).

    my $length = $Hit->get_alignment_length;

=cut

sub get_alignment_length {
    my( $self ) = @_;
    
    my @ComponentHits = $self->get_all_ComponentHits;
    confess "No ComponentHits" unless @ComponentHits;
    
    my $total_match_length = 0;
    foreach my $ComponentHit (@ComponentHits) {
    
       my @pieces = ( $ComponentHit->cigar_line =~ /(\d*[MDI])/g );        
       foreach my $piece (@pieces) {

            my ($length) = ( $piece =~ /^(\d*)/ );
            next unless $piece =~ /M$/;
            $total_match_length += $length;      
       }
    }
    return $total_match_length;
}

=head2 get_best_P_value_for_ComponentHit

Returns the best (numerically small) P_value, from the ComponentHit
attached to the Hit. Warns if none are attached.

    my $P_value = $Hit->get_best_P_value_for_ComponentHit;

=cut

sub get_best_P_value_for_ComponentHit {
    my( $self ) = @_;
    
    my $P_value;
    my @Component_hits = $self->get_all_ComponentHits;
    warn "No ComponentHits" unless @Component_hits;
    foreach my $ComponentHit (@Component_hits) {
        my $current_P_value = $ComponentHit->P_value;
        unless (defined($current_P_value)) {
            confess 'No P value for ComponentHit con_id: ' . $ComponentHit->query_id
                . ' hit_id: ' . $ComponentHit->hit_id;
        }
        unless (defined($P_value)) {
            $P_value = $current_P_value;
            next;
        }
        if ($current_P_value < $P_value) {
            $P_value = $current_P_value;
        }
    }
    return $P_value;
}

=head2 get_Xrefs

Returns a list of the Xrefs attached to the Hit.

=cut

sub get_Xrefs {
    my( $self ) = @_;
    
    if (my $xrefs = $self->{'_gene_targeting_dbentry_hit_xref_list'}) {
        return @$xrefs
    } else {
        return;
    }
}

=head2 get_best_ComponentHit_score_and_P_value

Returns the best Score, and the P_Value and percent id
of that ComponentHit from the list of those that make
up the Hit.

=cut

sub get_best_ComponentHit_score_and_P_value {
    my( $self ) = shift (@_);
    
    unless (@{$self->{'_gene_targeting_dbentry_hit_component_hit_list'}}) {
        confess "No ComponentHits attached to Hit\n";
    }
    
    my $max_score = 0;
    my $P_value = 0;
    my $percent_id = 0;
    my $ComponentHits = $self->{'_gene_targeting_dbentry_hit_component_hit_list'};
    foreach my $ComponentHit (@$ComponentHits) {
        if ($ComponentHit->score > $max_score) {
            $max_score = $ComponentHit->score;
            $P_value = $ComponentHit->P_value;
            $percent_id = $ComponentHit->percent_id;
        }
    }
    return ($max_score, $P_value, $percent_id);       
}

1;
