# Supplementary material for: Automated design of genomic Southern blot probes
Source: BMC Genomics. 2010 Jan 29;11:74. doi: 10.1186/1471-2164-11-74 (PMC2830989; doi:10.1186/1471-2164-11-74)
Supplement: Additional file 1 — Software package for automated design of genomic Southern blot probes. Archive of all the components of the pipeline packaged using "tar", and subsequently compressed with "gzip". Includes source code, example configuration files, example output, and a user's guide for installation. [file 1471-2164-11-74-S1.GZ › southern_blot_design/modules/GeneTargeting/DBEntry/Sequence.pm]

### GeneTargeting::DBEntry::Sequence
#
# Copyright 2005-2009 Genes to Cognition Programme (G2C) and 
# Genome Research Limited (GRL)
#
# Contact: webmaster@genes2cognition.org
# See    : www.genes2cognition.org/software/southern_blot
#
# You may distribute this file/module under the terms of the Perl artistic
# licence: http://www.perlfoundation.org/artistic_license_2_0

=head1 NAME - GeneTargeting::DBEntry::Sequence
 
=head1 Constructor:
 
  my $seq = GeneTargeting::DBEntry::Sequence->new;
  $seq->assembly('NCBIM33');
  $seq->chromosome('Y');
  $seq->start(22052902);
  $seq->end(22052962);
  $seq->strand(1);
  $seq->dna('GTTTTATTAGCTTCAAATCAGACAATACCATGAAAGTTCATT
  TTCAGAAGGGTTAAGTGGA');

=head1 Database storage:

See GeneTargeting::DBSQL::SequenceAdaptor
 
=head1 DESCRIPTION

Object to hold fragment of genomic sequence from a known
position in an assembly.

For the object to be stored in the databsase the 
assembly, chromosome, and start and ending coordinates
and strand must be set.

=head1 CONTACT

G2C B<email> webmaster@genes2cognition.org

=cut

                                                                                 
package GeneTargeting::DBEntry::Sequence;

use strict;
use Carp;
use GeneTargeting::Utils qw (validate_nucleotide_seq);

use vars '@ISA';

@ISA = ('GeneTargeting::DBEntry');

=head2 new_from_Slice

Given a Bio::EnsEMBL::Slice object, creates a
GeneTargeting::DBEntry::Sequence object from it, setting the
assembly, chromosome, start, end, strand and dna attributes
of the latter.

=cut

sub new_from_Slice {
    my ( $pkg, $slice ) = @_;
    
    unless ($slice and $slice->isa('Bio::EnsEMBL::Slice')) {
        confess "Must pass a Bio::EnsEMBL::Slice";
    }
    
    my $objref = {};
    bless $objref, $pkg;
    
    if (my $assembly = $slice->coord_system->version) {
        $objref->assembly($assembly);
    } else {
        confess "Could not get assembly (coord_system->version)"
            . "from Slice object";
    }
    if ($slice->coord_system_name eq 'chromosome'
        and $slice->seq_region_name) {
        $objref->chromosome($slice->seq_region_name);
    } else {
        confess "Cannot set chromosome from Slice object";
    }
   
    if ($slice->start) {
        $objref->start($slice->start)
    } else {
        confess "Cannot set start from Slice object";
    }
    if ($slice->end) {
        $objref->end($slice->end);
    } else {
        confess "Cannot set end from Slice object";
    }
    if ($slice->strand) {
        $objref->strand($slice->strand);
    } else {
        confess "Cannot set strand from Slice object";
    }
    if ($slice->seq) {
        $objref->dna($slice->seq);
    } else {
        confess "Cannot dna strand from Slice object";
    }

    return $objref;
}

=head2 id

Get/Set method for the unique database id for the sequence.

=cut

sub id {
    my( $self, $value ) = @_;
    
    if (defined $value) {
        $self->{'_gene_targeting_dbentry_sequence_id'} = $value;
    }
    return $self->{'_gene_targeting_dbentry_sequence_id'};
}

=head2 distance_from_ideal

Get/Set method for the distance_from_ideal for the sequence.

=cut

sub distance_from_ideal {
    my( $self, $value ) = @_;
    
    if (defined($value)) {
        $self->{'_gene_targeting_dbentry_sequence_distance_from_ideal'} = $value;
    }
    return $self->{'_gene_targeting_dbentry_sequence_distance_from_ideal'};
}

=head2 overall_score

Get/Set method for the overall_score of the sequence, combining (for example)
distance_from_ideal, percent_repetitive and score_ratio.

=cut

sub overall_score {
    my( $self, $value ) = @_;
    
    if (defined($value)) {
        $self->{'_gene_targeting_dbentry_sequence_overall_score'} = $value;
    }
    return $self->{'_gene_targeting_dbentry_sequence_overall_score'};
}

=head2 percent_repetitive

Get/Set method for the percent_repetitive for the sequence.

=cut

sub percent_repetitive {
    my( $self, $value ) = @_;
    
    if (defined($value)) {
        $self->{'_gene_targeting_dbentry_sequence_percent_repetitive'} = $value;
    }
    return $self->{'_gene_targeting_dbentry_sequence_percent_repetitive'};
}

=head2 self_hit

Get/Set method for genome 'self_hit' to the Sequence object, which
must be an object of the class GeneTargeting::DBEntry::ComponentHit

This is attribute is not stored in the GeneTargeting database.

=cut

sub self_hit {
    my( $self, $value ) = @_;
    
    if ($value) {
        unless ($value->isa('GeneTargeting::DBEntry::ComponentHit')) {
            confess "Must pass a GeneTargeting::DBEntry::ComponentHit object";
        }    
        $self->{'_gene_targeting_dbentry_sequence_self_hit'} = $value;
    }
    return $self->{'_gene_targeting_dbentry_sequence_self_hit'};
}

=head2 score_ratio

Get/Set method for score_ratio for Sequence object. This is the ratio
of the self_hit score to the next highest score for the Sequence to the
genome.

=cut

sub score_ratio {
    my( $self, $value ) = @_;
    
    if (defined($value)) {
        $self->{'_gene_targeting_dbentry_sequence_score_ratio'} = $value;
    }
    return $self->{'_gene_targeting_dbentry_sequence_score_ratio'};
}

=head2 is_unique

Get/Set method for whether the Sequence object was found to be unique in
the genome, with the chosen search programme and parameters.

If true, only a single (self-hit) was found by the search. If this is
the case score_ratio should be left undefined.

=cut

sub is_unique {
    my( $self, $value ) = @_;
    
    if (defined($value)) {
        $self->{'_gene_targeting_dbentry_sequence_is_unique'} = $value;
    }
    return $self->{'_gene_targeting_dbentry_sequence_is_unique'};
}

=head2 assembly

Get/Set method for the genomic assembly's name from which the
DNA sequence was derived

=cut

sub assembly {
    my( $self, $value ) = @_;
    
    if ($value) {
        $self->{'_gene_targeting_dbentry_sequence_assembly'} = $value;
    }
    return $self->{'_gene_targeting_dbentry_sequence_assembly'};
}

=head2 chromosome

Get/Set method for the chromosome's name from which the
sequence DNA was derived

=cut

sub chromosome {
    my( $self, $value ) = @_;
    
    if ($value) {
        $self->{'_gene_targeting_dbentry_sequence_chromosome'} = $value;
    }
    return $self->{'_gene_targeting_dbentry_sequence_chromosome'};
}

=head2 start

Get/Set method for the start coordinate of the DNA in the genomic
sequence assembly

Has to be > 1

=cut

sub start {
    my( $self, $value ) = @_;
    
    if (defined($value)) {
        unless ($value >= 1) {
            confess "start must be >= 1";
        }
        $self->{'_gene_targeting_dbentry_sequence_start'} = $value;
    }
    return $self->{'_gene_targeting_dbentry_sequence_start'};
}

=head2 end

Get/Set method for the end coordinate of the DNA in the genomic
sequence assembly

Has to be > 1 and > start coordinate

=cut

sub end {
    my( $self, $value ) = @_;
    
    if (defined($value)) {
        unless ($value >= 1) {
            confess "end must be >= 1";
        }
        unless ($value > $self->start) {
            confess "end must be greater than start";
        }
        $self->{'_gene_targeting_dbentry_sequence_end'} = $value;
    }
    return $self->{'_gene_targeting_dbentry_sequence_end'};
}

=head2 strand

Get/Set method for the strand of the genome assembly from which the
DNA was obtained

=cut

sub strand {
    my( $self, $value ) = @_;
    
    if (defined($value)) {
        unless ($value == 1 or $value == -1) {
            confess "strand must be +1 or -1";
        }
        $self->{'_gene_targeting_dbentry_sequence_strand'} = $value;
    }
    return $self->{'_gene_targeting_dbentry_sequence_strand'};
}

=head2 dna

Get/set for the sequence dna
Checks dna validity (ATGCN)

=cut

sub dna {
    my( $self, $value ) = @_;
    
    if ($value) {
        unless (validate_nucleotide_seq($value)) {
            confess "Invalid dna";
        }
        $self->{'_gene_targeting_dbentry_sequence_dna'} = $value;

    }
    return $self->{'_gene_targeting_dbentry_sequence_dna'};
}

1;
