# Supplementary material for: Automated design of genomic Southern blot probes
Source: BMC Genomics. 2010 Jan 29;11:74. doi: 10.1186/1471-2164-11-74 (PMC2830989; doi:10.1186/1471-2164-11-74)
Supplement: Additional file 1 — Software package for automated design of genomic Southern blot probes. Archive of all the components of the pipeline packaged using "tar", and subsequently compressed with "gzip". Includes source code, example configuration files, example output, and a user's guide for installation. [file 1471-2164-11-74-S1.GZ › southern_blot_design/modules/GeneTargeting/DBEntry/ControlledVocabularyItem.pm]

### GeneTargeting::DBEntry::ControlledVocabularyItem
#
# Copyright 2005-2009 Genes to Cognition Programme (G2C) and 
# Genome Research Limited (GRL)
#
# Contact: webmaster@genes2cognition.org
# See    : www.genes2cognition.org/software/southern_blot
#
# You may distribute this file/module under the terms of the Perl artistic
# licence: http://www.perlfoundation.org/artistic_license_2_0

=head1 NAME - GeneTargeting::DBEntry::ControlledVocabularyItem

=head1 DESCRIPTION

Object representing a single entry in a ControlledVocabulary.

=head1 CONTACT

G2C B<email> webmaster@genes2cognition.org

=cut


package GeneTargeting::DBEntry::ControlledVocabularyItem;

use strict;
use Carp;
use vars '@ISA';

@ISA = ('GeneTargeting::DBEntry');

#Must be a single character
my $SEPERATOR = ",";

=head2 id

Get/Set method for the unique database id of the ControlledVocabularyItem.

=cut

sub id {
    my( $self, $value ) = @_;

    if (defined $value) {
        $self->{'_gene_targeting_dbentry_cvitem_id'} = $value;
    }
    return $self->{'_gene_targeting_dbentry_cvitem_id'};
}

sub name {
    my( $self, $value ) = @_;

    if (defined $value) {
        $self->{'_gene_targeting_dbentry_cvitem_name'} = $value;
    }
    return $self->{'_gene_targeting_dbentry_cvitem_name'};
}

sub display_id {
    my( $self, $value ) = @_;

    if (defined $value) {
        $self->{'_gene_targeting_dbentry_cvitem_display_id'} = $value;
    }
    return $self->{'_gene_targeting_dbentry_cvitem_display_id'};
}

=head2 add_synonym

  $cvi->add_synonym('wt');

  If you have several synynoms to add, call the method iterativly with each.

  Synonyms should not contain any white space chars.

=cut

sub add_synonym {
    my( $self, $synonym ) = @_;
    $self->{'_gene_targeting_dbentry_cvitem_synonyms'} ||= {};
    my $synonyms = $self->{'_gene_targeting_dbentry_cvitem_synonyms'};
    $synonyms->{$synonym} = 1;
}

=head2 get_all_synonyms

Retrieves a list ref to all the synonyms associated with the CV item, or undef.

=cut

sub get_all_synonyms {
    my( $self ) = @_;

    unless ($self->{'_gene_targeting_dbentry_cvitem_synonyms'}) {
        return;
    }

    return [keys (%{$self->{'_gene_targeting_dbentry_cvitem_synonyms'}})];
}

=head2 has_synonym

Boolean test method that checks to see if the CV item has a synonym that matchs
the supplied string.

if ($cvi->has_synonym('ko')) {
    #do something
}

=cut

sub has_synonym {
    my ( $self, $synonym ) = @_;

    my $synonyms = $self->{'_gene_targeting_dbentry_cvitem_synonyms'} or return;
    return $synonyms->{$synonym};
}

=head2 set_synonym_list_from_db_format_synonym_str

Setter/Convertor from the database stored synonym string to individual synonyms.

As the synonyms are stored as a single string, rather than as distinct synonyms,
we have this method to split the string apart into it's component synonyms.

Splits on the separator hardcoded in this module: $SEPARATOR';

=cut

sub set_synonym_list_from_db_format_synonym_str {
    my ( $self, $db_format_synonym_str ) = @_;

    my @synonym_list = split($SEPERATOR, $db_format_synonym_str);

    foreach my $synonym (@synonym_list) {
        $self->add_synonym($synonym);
    }
}

=head2 get_db_format_synonym_list

Getter that provides the synonym tags in a single string formatted to be stored
in the database. Using the separator hardcoded in this module: '$SEPARATOR';

=cut

sub get_db_format_synonym_list {
    my ( $self ) = @_;

    my $synonym_list = $self->get_all_synonyms() or return;

    my $synonym_str;
    foreach my $synonym (@$synonym_list) {
        $synonym_str .= $synonym . $SEPERATOR;
    }
    chop($synonym_str);
    return $synonym_str;
}


1;
