# Supplementary material for: Automated design of genomic Southern blot probes
Source: BMC Genomics. 2010 Jan 29;11:74. doi: 10.1186/1471-2164-11-74 (PMC2830989; doi:10.1186/1471-2164-11-74)
Supplement: Additional file 1 — Software package for automated design of genomic Southern blot probes. Archive of all the components of the pipeline packaged using "tar", and subsequently compressed with "gzip". Includes source code, example configuration files, example output, and a user's guide for installation. [file 1471-2164-11-74-S1.GZ › southern_blot_design/modules/GeneTargeting/DBEntry/DNAProbe.pm]

### GeneTargeting::DBEntry::DNAProbe
#
# Copyright 2005-2009 Genes to Cognition Programme (G2C) and 
# Genome Research Limited (GRL)
#
# Contact: webmaster@genes2cognition.org
# See    : www.genes2cognition.org/software/southern_blot
#
# You may distribute this file/module under the terms of the Perl artistic
# licence: http://www.perlfoundation.org/artistic_license_2_0

=head1 NAME - GeneTargeting::DBEntry::DNAProbe

=head1 Constructor:

  my $probe = $GeneTargeting::DBEntry::DNAProbe;
  $probe->name('5primebetapix');
  $probe->description('Upstream of Beta pix'3)

=head1 Database storage:

See GeneTargeting::DBSQL::DNAProbeAdaptor

=head1 DESCRIPTION

Object representing a Southern blot probe design.

=head1 CONTACT

G2C B<email> webmaster@genes2cognition.org

=cut


package GeneTargeting::DBEntry::DNAProbe;

use strict;
use Carp;

use vars '@ISA';

@ISA = ('GeneTargeting::DBEntry');

=head2 id

Get/Set method for the unique database id for the DNAProbe.

=cut

sub id {
    my( $self, $value ) = @_;
    
    if (defined $value) {
        $self->{'_gene_targeting_dbentry_dnaprobe_id'} = $value;
    }
    return $self->{'_gene_targeting_dbentry_dnaprobe_id'};
}

=head2 name

Get/set method for the human readable name of the probe. Enforced
as unique within the database.

=cut

sub name {
    my( $self, $value ) = @_;
    
    if ($value) {
        $self->{'_gene_targeting_dbentry_dnaprobe_name'} = $value;
    }
    return $self->{'_gene_targeting_dbentry_dnaprobe_name'};
}

=head2 description

Get/set method for the probe description.

=cut

sub description {
    my( $self, $value ) = @_;
    
    if ($value) {
        $self->{'_gene_targeting_dbentry_dnaprobe_description'} = $value;
    }
    return $self->{'_gene_targeting_dbentry_dnaprobe_description'};
}

=head2 assembly

Get/Set method for the genomic assembly's name from which the
DNA sequence was derived

=cut

sub assembly {
    my( $self, $value ) = @_;
    
    if ($value) {
        $self->{'_gene_targeting_dbentry_dnaprobe_assembly'} = $value;
    }
    return $self->{'_gene_targeting_dbentry_dnaprobe_assembly'};
}

=head2 chromosome

Get/Set method for the chromosome's name from which the
sequence DNA was derived

=cut

sub chromosome {
    my( $self, $value ) = @_;
    
    if ($value) {
        $self->{'_gene_targeting_dbentry_dnaprobe_chromosome'} = $value;
    }
    return $self->{'_gene_targeting_dbentry_dnaprobe_chromosome'};
}

=head2 start

Get/Set method for the start coordinate of the DNA in the genomic
sequence assembly

Has to be > 1

=cut

sub start {
    my( $self, $value ) = @_;
    
    if (defined($value)) {
        unless ($value >= 1) {
            confess "start must be >= 1";
        }
        $self->{'_gene_targeting_dbentry_dnaprobe_start'} = $value;
    }
    return $self->{'_gene_targeting_dbentry_dnaprobe_start'};
}

=head2 end

Get/Set method for the end coordinate of the DNA in the genomic
sequence assembly

Has to be > 1 and > start coordinate

=cut

sub end {
    my( $self, $value ) = @_;
    
    if (defined($value)) {
        unless ($value >= 1) {
            confess "end must be >= 1";
        }
        unless ($value > $self->start) {
            confess "end must be greater than start";
        }
        $self->{'_gene_targeting_dbentry_dnaprobe_end'} = $value;
    }
    return $self->{'_gene_targeting_dbentry_dnaprobe_end'};
}

=head2 strand

Get/Set method for the strand of the genome assembly from which the
DNA was obtained

=cut

sub strand {
    my( $self, $value ) = @_;
    
    if (defined($value)) {
        unless ($value == 1 or $value == -1) {
            confess "strand must be +1 or -1";
        }
        $self->{'_gene_targeting_dbentry_dnaprobe_strand'} = $value;
    }
    return $self->{'_gene_targeting_dbentry_dnaprobe_strand'};
}

=head2 end_bias

Get/Set method for the end_bias of the genome assembly from which the
DNA was obtained

Must be set to '5prime' or '3prime' or causes a fatal error

=cut

sub end_bias {
    my( $self, $value ) = @_;
    
    if ($value) {
        unless ($value eq '5prime' or $value eq '3prime') {
            confess "end_bias must be 5prime or 3prime";
        }
        $self->{'_gene_targeting_dbentry_dnaprobe_end_bias'} = $value;
    }
    return $self->{'_gene_targeting_dbentry_dnaprobe_end_bias'};
}

=head2 min_length

Get/Set method for the min_length of the genome assembly from which the
DNA was obtained

=cut

sub min_length {
    my( $self, $value ) = @_;
    
    if (defined($value)) {
        $self->{'_gene_targeting_dbentry_dnaprobe_min_length'} = $value;
    }
    return $self->{'_gene_targeting_dbentry_dnaprobe_min_length'};
}

=head2 max_length

Get/Set method for the max_length of the genome assembly from which the
DNA was obtained

=cut

sub max_length {
    my( $self, $value ) = @_;
    
    if (defined($value)) {
        $self->{'_gene_targeting_dbentry_dnaprobe_max_length'} = $value;
    }
    return $self->{'_gene_targeting_dbentry_dnaprobe_max_length'};
}

1;
