# Supplementary material for: Automated design of genomic Southern blot probes
Source: BMC Genomics. 2010 Jan 29;11:74. doi: 10.1186/1471-2164-11-74 (PMC2830989; doi:10.1186/1471-2164-11-74)
Supplement: Additional file 1 — Software package for automated design of genomic Southern blot probes. Archive of all the components of the pipeline packaged using "tar", and subsequently compressed with "gzip". Includes source code, example configuration files, example output, and a user's guide for installation. [file 1471-2164-11-74-S1.GZ › southern_blot_design/modules/GeneTargeting/DBEntry/Job.pm]

### GeneTargeting::DBEntry::Job
#
# Copyright 2005-2009 Genes to Cognition Programme (G2C) and 
# Genome Research Limited (GRL)
#
# Contact: webmaster@genes2cognition.org
# See    : www.genes2cognition.org/software/southern_blot
#
# You may distribute this file/module under the terms of the Perl artistic
# licence: http://www.perlfoundation.org/artistic_license_2_0

=head1 NAME - GeneTargeting::DBEntry::Job

=head1 Constructor:

  my $job = $GeneTargeting::DBEntry::Job;
  $job->analysis_conf_id(3)
  $job->state('created');

=head1 Database storage:

See GeneTargeting::DBSQL::JobAdaptor

=head1 DESCRIPTION

Object to hold a job for a particular type of analysis for a
given set of sequences. In the Southern blot design system
these would be putative probes for searching against the
target genome with an alignment programme such as Exonerate.

=head1 CONTACT

G2C B<email> webmaster@genes2cognition.org

=cut


package GeneTargeting::DBEntry::Job;

use strict;
use Carp;

use vars '@ISA';

@ISA = ('GeneTargeting::DBEntry');

=head2 id

Get/Set method for the unique database id for the job

=cut

sub id {
    my( $self, $job_id ) = @_;
    
    if (defined $job_id) {
        $self->{'_gene_targeting_dbentry_job_id'} = $job_id;
    }
    return $self->{'_gene_targeting_dbentry_job_id'};
}

=head2 analysis_conf_id

Get/set method for the analysis_conf_id (i.e. the type of the analysis
performed) for the job

=cut

sub analysis_conf_id {
    my( $self, $conf_id ) = @_;
    
    if ($conf_id) {
        $self->{'_gene_targeting_dbentry_job_analysis_conf_id'} = $conf_id;
    }
    return $self->{'_gene_targeting_dbentry_job_analysis_conf_id'};
}

{
    my %valid = (
        'created'   => 1,
        'submitted' => 1,
        'running'   => 1,
        'success'   => 1,
        'failed'    => 1,
    );

=head2 state

Get/set method for the state of the job. Can be set to one of
'created', 'submitted', 'running', 'success', 'failed'

=cut

    sub state {
        my( $self, $state ) = @_;

        if ($state) {
            unless ($valid{$state}) {
                confess "Invalid state";
            }
            $self->{'_gene_targeting_dbentry_job_state'} = $state;
        }
        return $self->{'_gene_targeting_dbentry_job_state'};
    }
}

1;
