# Supplementary material for: Automated design of genomic Southern blot probes
Source: BMC Genomics. 2010 Jan 29;11:74. doi: 10.1186/1471-2164-11-74 (PMC2830989; doi:10.1186/1471-2164-11-74)
Supplement: Additional file 1 — Software package for automated design of genomic Southern blot probes. Archive of all the components of the pipeline packaged using "tar", and subsequently compressed with "gzip". Includes source code, example configuration files, example output, and a user's guide for installation. [file 1471-2164-11-74-S1.GZ › southern_blot_design/modules/GeneTargeting/DBEntry/ComponentHit.pm]

### GeneTargeting::DBEntry::ComponentHit
#
# Copyright 2005-2009 Genes to Cognition Programme (G2C) and 
# Genome Research Limited (GRL)
#
# Contact: webmaster@genes2cognition.org
# See    : www.genes2cognition.org/software/southern_blot
#
# You may distribute this file/module under the terms of the Perl artistic
# licence: http://www.perlfoundation.org/artistic_license_2_0

=head1 NAME - GeneTargeting::DBEntry::ComponentHit
 
=head1 Constructor:
 
  my $seq = GeneTargeting::DBEntry::ComponentHit->new;

=head1 Database storage:

See GeneTargeting::DBSQL::ComponentHitAdaptor
 
=head1 DESCRIPTION

A sub-alignment from a pairwise similarity search. One or more
ComponentHits making up a GeneTargeting::DBEntry::Hit

=head1 CONTACT

G2C B<email> webmaster@genes2cognition.org

=cut


package GeneTargeting::DBEntry::ComponentHit;

use strict;
use Carp;

use vars '@ISA';

@ISA = ('GeneTargeting::DBEntry');

=head2 query_id

Get/Set method for the unique database id of 
the query sequence.

=cut

sub query_id {
    my( $self, $value ) = @_;
    
    if (defined $value) {
        $self->{'_gene_targeting_dbentry_component_hit_query_id'} = $value;
    }
    return $self->{'_gene_targeting_dbentry_component_hit_query_id'};
}

=head2 query_name

Get/Set method for the human readable name
of the query sequence.

Not stored by store_ComponentHit, but used by
sang_cDNA_DB_dump and _reload for database dumping
and restoration.

=cut

sub query_name {
    my( $self, $value ) = @_;
    
    if ($value) {
        $self->{'_gene_targeting_dbentry_component_hit_query_name'} = $value;
    }
    return $self->{'_gene_targeting_dbentry_component_hit_query_name'};
}

=head2 hit_id

Get/Set method for the unique database id
of the Hit (subject) sequence.

=cut

sub hit_id {
    my( $self, $value ) = @_;
    
    if ($value) {
        $self->{'_gene_targeting_dbentry_component_hit_hit_id'} = $value;
    }
    return $self->{'_gene_targeting_dbentry_component_hit_hit_id'};
}


=head2 BPlite_HSP

Get/Set method for the BPlite_HSP of the ComponentHit vs the query

=cut

sub BPlite_HSP {
    my( $self, $value ) = @_;
    
    if ($value) {
        $self->{'_gene_targeting_dbentry_component_hit_BPlite_HSP'} = $value;
    }
    return $self->{'_gene_targeting_dbentry_component_hit_BPlite_HSP'};
}

=head2 conf_id

Get/Set method for a the unique database id
of the Conf (search parameter) object that
configured the search programme.

=cut

sub conf_id {
    my( $self, $value ) = @_;
    
    if ($value) {
        $self->{'_gene_targeting_dbentry_component_hit_conf_id'} = $value;
    }
    return $self->{'_gene_targeting_dbentry_component_hit_conf_id'};
}

=head2 score

Get/Set method for a score generated by the search
programme for comparison of the alignement of the 
the query and subject sequences. For a BLAST-type
seach this would be the HSP score.

=cut

sub score {
    my( $self, $value ) = @_;
    
    if ($value) {
        $self->{'_gene_targeting_dbentry_component_hit_score'} = $value;
    }
    return $self->{'_gene_targeting_dbentry_component_hit_score'};
}

=head2 soft_masked

Get/Set method for soft_masked

=cut

sub soft_masked {
    my( $self, $value ) = @_;
    
    if (defined($value)) {
        $self->{'_gene_targeting_dbentry_component_hit_soft_masked'} = $value;
    }
    return $self->{'_gene_targeting_dbentry_component_hit_soft_masked'};
}

=head2 P_value

Get/Set method for a P_value generated by the
search programme for comparison of the alignement
of the the query and subject sequences.

=cut


sub P_value {
    my( $self, $score ) = @_;
    
    if (defined($score)) { #Can be zero 
        $self->{'_gene_targeting_dbentry_component_hit_P_value'} = $score;
    }
    return $self->{'_gene_targeting_dbentry_component_hit_P_value'};
}

=head2 query_start

Get/Set method for the sequence position of the
start of the match on the query (Component) sequence.

=cut

sub query_start {
    my( $self, $value ) = @_;
    
    if ($value) {
        $self->{'_gene_targeting_dbentry_component_hit_query_start'} = $value;
    }
    return $self->{'_gene_targeting_dbentry_component_hit_query_start'};
}

=head2 query_end

Get/Set method for the sequence position of the
end of the match on the query sequence.

=cut

sub query_end {
    my( $self, $value ) = @_;
    
    if ($value) {
        $self->{'_gene_targeting_dbentry_component_hit_query_end'} = $value;
    }
    return $self->{'_gene_targeting_dbentry_component_hit_query_end'};
}

=head2 query_frame

Get/Set method for the query frame. May be 0, 1 or 2.

=cut

sub query_frame {
    my( $self, $value ) = @_;
    
    if (defined($value)) { #Can be zero 
        if (($value < 0) or ($value > 2)) {
            confess "Query frame must be 0, 1, 2\n";
        }
        $self->{'_gene_targeting_dbentry_component_hit_query_frame'} = $value;
    }
    return $self->{'_gene_targeting_dbentry_component_hit_query_frame'};
}

=head2 query_strand

Get/Set method for the strand of the match of the query
sequence. Can be 0 (no strand information), 1, or -1, for 
the forward and reverse strands, respectively.

=cut

sub query_strand {
    my( $self, $value ) = @_;
    
    if (defined($value)) { #Can be zero 
        $self->{'_gene_targeting_dbentry_component_hit_query_strand'} = $value;
    }
    return $self->{'_gene_targeting_dbentry_component_hit_query_strand'};
}

=head2 subject_start

Get/Set method for the sequence position of the
start of the match on the subject (Hit) sequence.

=cut

sub subject_start {
    my( $self, $value ) = @_;
    
    if ($value) {
        $self->{'_gene_targeting_dbentry_component_hit_subject_start'} = $value;
    }
    return $self->{'_gene_targeting_dbentry_component_hit_subject_start'};
}

=head2 subject_end

Get/Set method for the sequence position of the
end of the match on the subject sequence.

=cut

sub subject_end {
    my( $self, $value ) = @_;
    
    if ($value) {
        $self->{'_gene_targeting_dbentry_component_hit_subject_end'} = $value;
    }
    return $self->{'_gene_targeting_dbentry_component_hit_subject_end'};
}

=head2 subject_frame

Get/Set method for the subject frame. May be 0, 1 or 2.

=cut

sub subject_frame {
    my( $self, $value ) = @_;

    if (defined($value)) { #Can be zero
        if (($value < 0) or ($value > 2)) {
            confess "Subject frame must be 0, 1, 2\n";
        }
        $self->{'_gene_targeting_dbentry_component_hit_subject_frame'} = $value;
    }
    return $self->{'_gene_targeting_dbentry_component_hit_subject_frame'};
}

=head2 subject_strand

Get/Set method for the strand of the match for the subject
sequence. Can be 0 (no strand information), 1, or -1, for 
the forward and reverse strands, respectively.

=cut

sub subject_strand {
    my( $self, $value ) = @_;

    if (defined($value)) { #Can be zero 
        $self->{'_gene_targeting_dbentry_component_hit_subject_strand'} = $value;
        #print STDERR "Set subject_strand to: $value\n";
    }
    return $self->{'_gene_targeting_dbentry_component_hit_subject_strand'};
}

=head2 cigar_line

Get/Set method for the cigar_line, a compact text encoding of
the information required to reconstruct a gapped alignment
from two stored ungapped sequences, and the position, strand,
and query frame information.

=cut

sub cigar_line {
    my( $self, $value ) = @_;
    
    if ($value) {
        $self->{'_gene_targeting_dbentry_component_hit_cigar_line'} = $value;
    }
    return $self->{'_gene_targeting_dbentry_component_hit_cigar_line'};
}

=head2 percent_id

Get/Set method for the percentage identity between the Component
and Hit sequence.

=cut

sub percent_id {
    my( $self, $value ) = @_;
    
    if ($value) {
        unless (($value >= 0) and ($value <= 100)) {
            confess "Percent_id out of valid range: $value\n";
        }
        $self->{'_gene_targeting_dbentry_component_hit_percent_id'} = $value;
    }
    return $self->{'_gene_targeting_dbentry_component_hit_percent_id'};
}

1;
