# Supplementary material for: Automated design of genomic Southern blot probes
Source: BMC Genomics. 2010 Jan 29;11:74. doi: 10.1186/1471-2164-11-74 (PMC2830989; doi:10.1186/1471-2164-11-74)
Supplement: Additional file 1 — Software package for automated design of genomic Southern blot probes. Archive of all the components of the pipeline packaged using "tar", and subsequently compressed with "gzip". Includes source code, example configuration files, example output, and a user's guide for installation. [file 1471-2164-11-74-S1.GZ › southern_blot_design/modules/GeneTargeting/DBEntry/Conf.pm]

### GeneTargeting::DBEntry::Conf
#
# Copyright 2005-2009 Genes to Cognition Programme (G2C) and 
# Genome Research Limited (GRL)
#
# Contact: webmaster@genes2cognition.org
# See    : www.genes2cognition.org/software/southern_blot
#
# You may distribute this file/module under the terms of the Perl artistic
# licence: http://www.perlfoundation.org/artistic_license_2_0

=head1 NAME - GeneTargeting::DBEntry::Conf

=head1 Constructor:

  my $Conf = GeneTargeting::DBEntry::Conf->new;

=head1 Get/Set methods:

  $Conf->id(2);
  my $id = $Conf->id;

  $Conf->name('WuBlastX_SWALL');
  my $Conf_name = $Conf->name;

  $Conf->description('Translated WuBlastX search of SWALL');
  my $description = $Conf->description;

  $Conf->text('text');

=head1 Other methods

  $Conf->make_get_set_methods();

=head1 Database storage:

See GeneTargeting::DBSQL::ConfAdaptor

=head1 DESCRIPTION

Baseclass for configuration objects. See 
GeneTargeting::DBEntry::Exonerate

=head1 CONTACT

G2C B<email> webmaster@genes2cognition.org

=cut


package GeneTargeting::DBEntry::Conf;

use strict;
use Carp;

use vars '@ISA';

@ISA = ('GeneTargeting::DBEntry');


sub parameters {
    my ($pkg) = caller(1);
    
    die "Error: module '$pkg' doesn't implement the 'parameters' method\n";
}

=head2 make_get_set_methods

Magic routine to create the get/set methods for an object derived from
the GeneTargeting::DBEntry::Conf class

=cut

sub make_get_set_methods {
    my( $pkg ) = @_;

    my @parameters = $pkg->parameters;

    # Make a get-set method for each parameter
    foreach my $param (@parameters) {
        no strict 'refs';
        
        my $sub = "${pkg}::$param";
        my $field = "_$param";
        
        # Check that this method doesn't already exist
        if (defined(&$sub)) {
            confess "Method '$sub' is already defined!";
        }

        # Insert a subroutine ref into the symbol
        # table under this name.  (This is the bit
        # that need strict refs turned off.)
        *$sub = sub {
            my( $self, $arg ) = @_;
            
            if (defined $arg) {
                $self->{$field} = $arg;
            }
            return $self->{$field};
        };
    }
}

=head2 new

Constructor for objects of type GeneTargeting::DBEntry::Conf;

=cut

sub new {
    my( $pkg ) = @_;

    return bless {}, $pkg;
}

=head2 id

Get/Set method for the unique numerical id for the Conf.
Auto-generated integer produced by MySQL upon storing
the Conf object in the database.

=cut

sub id {
    my( $self, $conf_id ) = @_;
    
    if (defined $conf_id) {
        $self->{'_genetargeting_dbentry_conf_id'} = $conf_id;
    }
    return $self->{'_genetargeting_dbentry_conf_id'};
}

=head2 name

Get/Set method for the human readable name for the Conf.
Enforced as unique within the database.

=cut

sub name {
    my( $self, $name ) = @_;
    
    if ($name) {
        $self->{'_genetargeting_dbentry_conf_name'} = $name;
    }
    return $self->{'_genetargeting_dbentry_conf_name'};
}

=head2 description

Get/Set method for the human readable description for the Conf.
Usually restricted to a single line of text.

=cut

sub description {
    my( $self, $description ) = @_;
    
    if ($description) {
        $self->{'_genetargeting_dbentry_conf_description'} = $description;
    }
    return $self->{'_genetargeting_dbentry_conf_description'};
}

=head2 text

Get/Set method for the Conf text.  This is use to encode
the get/method names and their values as a single string
for storage in the MySQL db.

=cut

sub text {
    my( $self, $text ) = @_;
    
    if ($text) {
        $self->_initialize_params_from_text($text);
    } else {
        return $self->_conf_text_from_parameters;
    }
}

sub _initialize_params_from_text {
    my( $self, $txt ) = @_;
    
    foreach my $line (split /\n/, $txt) {
        my ($param, $value) = split /\s+/, $line, 2;
        $self->$param($value);
    }
}

sub _conf_text_from_parameters {
    my( $self ) = @_;
    
    my $txt = '';
    foreach my $param ($self->parameters) {
        my $value = $self->$param();
        $value = '' unless $value;
        $txt .= "$param $value\n";
    }
    return $txt;
}

sub align_type {
    confess "Derived class must handle this specifically\n";
}


1;
