# Supplementary material for: Automated design of genomic Southern blot probes
Source: BMC Genomics. 2010 Jan 29;11:74. doi: 10.1186/1471-2164-11-74 (PMC2830989; doi:10.1186/1471-2164-11-74)
Supplement: Additional file 1 — Software package for automated design of genomic Southern blot probes. Archive of all the components of the pipeline packaged using "tar", and subsequently compressed with "gzip". Includes source code, example configuration files, example output, and a user's guide for installation. [file 1471-2164-11-74-S1.GZ › southern_blot_design/modules/GeneTargeting/Utils.pm]

### GeneTargeting::Utils
#
# Copyright 2005-2009 Genes to Cognition Programme (G2C) and 
# Genome Research Limited (GRL)
#
# Contact: webmaster@genes2cognition.org
# See    : www.genes2cognition.org/software/southern_blot
#
# You may distribute this file/module under the terms of the Perl artistic
# licence: http://www.perlfoundation.org/artistic_license_2_0

=pod

=head1 NAME - GeneTargeting::Utils

=head1 DESCRIPTION

Utility package used extensively by the various scripts and modules.
Individual routines exported to main on request.

=head1 CONTACT

G2C B<email> webmaster@genes2cognition.org

=cut

package GeneTargeting::Utils;

use strict;
use warnings;
use Carp;
use Data::Dumper;
use Exporter;
use GeneTargeting::Defs;
use GeneTargeting::Utils::Config;
use Term::ReadKey;
use Time::Local;
use vars qw{ @ISA @EXPORT_OK };

#Global
my $debug;

@ISA = ('Exporter');
@EXPORT_OK = ('show_perldoc', 'interrogate_genes', 'interrogate_gene'
    , 'interrogate_slice', 'interrogate_coord_system', 'get_string_for_feature'
    , 'convert_primer3_to_ensembl_style_coords'
    , 'clones_for_slice', 'get_temp_filename'
    , 'output_GD', 'get_temp_dir', 'check_programme_is_in_path'
    , 'do_ssahaClient_search', 'make_primers_with_primer3'
    , 'print_hash_ref', 'validate_nucleotide_seq', 'write_Slice_to_fasta'
    , 'get_max_and_min_from_arrayref', 'format_string_sixty_chrs_per_line'
    , 'print_list_of_hash_refs',
    , 'verify_known_taxon_id', 'get_Xref2_by_longest_seq_type'
    , 'get_latin_name_by_taxon_id', 'get_taxon_id_by_latin_name'
    , 'validate_g2c_stable_id', 'strip_dbentry_type_prefix'
    , 'strip_dbadaptor_type_prefix'
    , 'map_dbentry_type_to_adaptor', 'map_adaptor_type_to_dbentry'
    , 'validate_date_string', 'convert_date_string_to_mysql_date_string'
    , 'convert_mysql_date_string_to_date_string'
    , 'validate_number', 'test_integer'
    , 'get_all_mime_types'
    , 'get_mime_type'
    , 'verify_mime_type'
    , 'make_xref_with_pfetch'
    , 'check_and_expand_if_stable_id'
    , 'get_password'
    , 'get_basedir'
    , 'validate_privacy'
    , 'set_taxon_dbh'
    , 'validate_g2c_stable_id_not_fatal'
    , 'sort_objects_by_external_db'
    , 'get_todays_date'
    , 'convert_date_to_unixtime'
    , 'get_time'
    , 'convert_date_to_underscored'
    , 'get_longest_ensembl_transcript'
    , 'convert_unixtime_to_date'
);

=head2 get_longest_ensembl_transcript

Given an object of class Bio::EnsEMBL::Gene returns its longest
transcript or undef should none be present.

=cut

sub get_longest_ensembl_transcript {
    my ( $gene ) =@_;

    unless ($gene and ref($gene) and $gene->isa('Bio::EnsEMBL::Gene')) {
        confess "Exected a Bio::EnsEMBL::Gene object";
    }

    my ($longest_transcript);
    foreach my $transcript (@{$gene->get_all_Transcripts}) {
        unless ($longest_transcript) {
            $longest_transcript = $transcript;
            next;
        }
        if ($transcript->length > $longest_transcript->length) {
            $longest_transcript = $transcript;
        }
    }

    if ($longest_transcript) {
        return $longest_transcript;
    } else {
        warn "Failed to get longest transcript\n";
    }
}


=head2 convert_date_to_underscored

  my $underscored_date = convert_date_to_underscored($date);
  
  # 23/03/08 -> 23_03_08 (for file names);

=cut

sub convert_date_to_underscored {
    my ( $date ) = @_;
    
    unless (validate_date_string($date)) {
        confess "Must pass a valid date";
    }
    
    my $underscored_date = $date;
    $underscored_date =~ tr/\//_/;

    return $underscored_date;    
}

=head2 sort_objects_by_external_db

Given a reference to an array of GeneTargeting::DBEntry objects sorts them by 
$object->source_external_db->db_name and $object->source_external_db->id
and returns referecnes to two hashes keyed by these. 

  e.g. my ($sorted_by_name, $sorted_by_id) = 
    sort_objects_by_external_db($objects);
 
=cut

sub sort_objects_by_external_db {
    my ( $objects ) = @_;
    
    unless ($objects and ref($objects) and ref($objects) =~ /ARRAY/) {
        confess "Must pass a reference to an array";
    }
    unless (@$objects) {
        confess "Empty array";
    }

    my $sorted_by_name = {};
    my $sorted_by_id   = {};
    
    foreach my $object (@$objects) {
        unless ($object and ref($object) and $object->isa('GeneTargeting::DBEntry')) {
            confess "Must be a GeneTargeting::DBEntry object", Dumper($object);
        }
        my $src_ext_db = $object->source_external_db
            or confess "Could not get source_external_db";
            
        $sorted_by_name->{$src_ext_db->db_name} ||= [];
        push (@{$sorted_by_name->{$src_ext_db->db_name}}, $object); 

        $sorted_by_id->{$src_ext_db->id} ||= [];
        push (@{$sorted_by_id->{$src_ext_db->id}}, $object); 

    }
    return ($sorted_by_name, $sorted_by_id);
}

=head2 validate_privacy

Validates the passed numerical privacy, which must
be an integer between 0 and 999, returning true
or false.

  e.g. if (validate_privacy($privacy)) {
         #Do something
       }

=cut

sub validate_privacy {
    my ( $privacy ) = @_;
    
    confess "Must pass a privacy value" unless defined($privacy);
    unless ($privacy >= 0 and $privacy <= 999 and
        int($privacy) == $privacy) {
        return;
    }
    return 1;
}

=head2 make_xref_with_pfetch

Given an accession, and external_db_id tries to make an
Xref object with sequence fetched via Pfetch. 

  e.g. my $xref = make_xref_with_pfetch($acc, $ext_db_id);
  
Note you will get an Xref back even if the
pfetch fetch fails, it simply wont have a 
sequence and a description.

If a third optional parameter is passed which is an 
array ref (checked), then a warning msg will be inserted
in the array if the pfetch fails.

=cut 

sub make_xref_with_pfetch {
    my ( $acc, $ext_db_id, $warnings ) = @_;

    confess "Must pass an accession" unless $acc;
    confess "Must pass an external_db_id" unless $ext_db_id;
    
    my $description;
    my $xref =  GeneTargeting::DBEntry::Xref2->new;
    my ($primary_acc, $version) = split (/\./, $acc);
    $xref->dbprimary_acc($primary_acc);
    $xref->display_label($acc);
    $xref->ext_db_id($ext_db_id);
    
    #Lets see if can get the sequence
    my $text = `pfetch $acc`;
    print STDERR "pfetch $acc\n";
    unless ($text =~ /no match/) {
        chomp($text);

        my @lines = split("\n", $text);
        my $id_line = shift(@lines)
            or confess "Couldnt get id line for '$acc'";
    
        print STDERR "$id_line\n";
        if ($id_line =~ /\|/) { #GenBank
            my @fields = split(/\|/, $id_line);
            ($primary_acc, $version) = split (/\./, $fields[3]);
            $description = $fields[4];
            $description =~ s/^\s+//;
            print STDERR "PARSED PRIMARY ACC: $primary_acc\n";
            print STDERR "PARSED VERSION    : $version\n";
            print STDERR "PARSED DESCRIPTION: $description\n";
        } elsif ($id_line =~ /^>(\w+)\.(\d+)/) {
            $primary_acc = $1;
            $version     = $2;
            $description = substr($id_line, index($id_line, " ") + 1);
            print STDERR "All GOOD\n";
            print STDERR "PARSED PRIMARY ACC: $primary_acc\n";
            print STDERR "PARSED VERSION    : $version\n";
            print STDERR "PARSED DESCRIPTION: $description\n";
        }
        
        if ($version) {
            $xref->version($version);
        } else {
            confess "Failed to get version for $acc\n";
        }
        $xref->description($description) if $description;

        my $seq;
        foreach my $line (@lines) {
            $seq .= $line;
        }
        confess "Couldnt get sequence for '$acc'" unless $seq;

        #$xref->description($id_line);
        $xref->seq($seq);
        return $xref;
    } elsif ($warnings and ref($warnings) and ref($warnings) =~ /ARRAY/) {
        push (@$warnings, "Couldn't fetch '$acc' with pfetch\n");
        return;
    }
}

=head2 validate_number

Validate the passed value is a number, returning true or undef

  unless ($validate_number) {
    # do something
  }

=cut

sub validate_number {
    my ( $number )  = @_;

    return undef unless defined $number && length $number;

    # Accept obviously right things.
    return 1 if $number =~ m/^\d+$/;

    # Throw out obviously wrong things.
    return undef if $number =~ m/[^+\-\.eE0-9]/;

    # Split the number into parts.
    my ( $num, $e, $exp ) = split /(e|E)/, $number, 2;

    # Check that the exponent is valid.
    if ($e) { return undef unless $exp =~ m/^[+\-]?\d+$/; }

    # Check the number.
    return undef unless $num =~ m/\d/;
    return undef unless $num =~ m/^[+\-]?\d*\.?\d*$/;

    return 1;
}

=head2 test_integer
    
Confirmed the passed value is an integer number, returning
true or undef

  unless (test_integer($number)) {
    # do something
  }

=cut

sub test_integer {
    my ( $number ) = @_;
    
    return undef unless validate_number($number);
    return 1 if $number =~ m/^[+\-]?\d+\.?0*$/;
    return undef;
}

=head2 validate_date_string

Validates the passed date in format DD/MM/YYYY
returning the date if its valid, or undef.

Will silently convert '.' and ':' to '/' in passed date

  e.g. my $date = validate_date_string($date);

Confesses if nothing is passed.

=cut

sub validate_date_string {
    my ( $date ) = @_;
    
    confess "Nothing passed" unless $date;
    
    #Silently convert '.' and ':' to '/' in passed date
    $date =~ s/\./\//g;
    $date =~ s/:/\//g;
    my $slash_count = ($date =~ tr/\///);
    unless ($slash_count == 2) { #Not enough slashes in date
        return;
    }
    my ($day, $month, $year) = split("/", $date);
    unless (length($year) == 4) {
        confess q[Must pass 'DD/MM/YYYY' not 'DD/MM/YY'];
    }
    my $padded_date = $day . '/'. $month . '/' . $year;
    
    if ($padded_date =~ /^(?:(?:(?:0?[1-9]|1\d|2[0-8])\/(?:0?[1-9]|1[0-2]))\/(?:(?:1[6-9]|[2-9]\d)\d{2}))$|^(?:(?:(?:31\/0?[13578]|1[02])|(?:(?:29|30)\/(?:0?[1,3-9]|1[0-2])))\/(?:(?:1[6-9]|[2-9]\d)\d{2}))$|^(?:29\/0?2\/(?:(?:(?:1[6-9]|[2-9]\d)(?:0[48]|[2468][048]|[13579][26]))))$/) {
        return $padded_date;
    } elsif ($month =~ /^12$|^10$/ and $day eq '31') {
        return $padded_date;
    } else {
        return;
    }
}

=head2 get_todays_date

Returns the date in DD/MM/YYYY format.

  e.g. my $date = get_todays_date;

=cut 

sub get_todays_date {

    my $date_string = convert_unixtime_to_date(time);

    return $date_string;
}

sub convert_unixtime_to_date {
    my ( $unixtime ) = @_;
    
    unless ($unixtime and $unixtime > 0) {
        confess "Must pass a unixtime";
    } 

    my @time = localtime($unixtime);
    my $day = $time[3];
    $day = '0' . $day if $day < 10; 
    my $mon = $time[4] + 1;
    $mon = '0' . $mon if $mon < 10; 
    my $year = $time[5] + 1900;    
    my $date_string = "$day/$mon/$year";
    
    unless (validate_date_string($date_string)) {
        confess "Invalid todays date generated";
    }
    
    return $date_string;
}


sub get_time {
    
    my @time = localtime(time);
    my $sec = $time[0];
    $sec = '0' . $sec if $sec < 10; 
    my $min  = $time[1];
    $min = '0' . $min if $min < 10; 
    my $hour = $time[2];
    $hour = '0' . $hour if $hour < 10;
    my $time_string = "$hour:$min:$sec";
    
    return $time_string;
}

=head2 convert_date_to_unixtime

Given a date in DD/MM/YYYY format, returns the Unix time
in seconds.

  my $unix_time = convert_date_to_unixtime($date);

=cut

sub convert_date_to_unixtime {
    my ( $date ) = @_;

    unless (validate_date_string($date)) {
        confess "Invalid date";
    }
    
    my ($day, $month, $year) = split(/\//,$date);
    
    #Month is 0 .. 11
    my $unix_time = timelocal('00', '00', '00', $day, $month - 1, $year);
    return $unix_time;
}

=head2 convert_date_string_to_mysql_date_string

Converts a date string of format DD/MM/YY or DD/MM/YYYY
to a MySQL date string of YYYY-MM-DD

Validates the passed date.

  my $mysql_string = convert_date_string_to_mysql_date_string($date)

Returns undef if nothing was passed (i.e. false value)

=cut

sub convert_date_string_to_mysql_date_string {
    my ( $date ) = @_;
    
    return unless $date;
    my $padded_date = validate_date_string($date)
        or confess "Invalid date '$date'";
    
    my ($day, $month, $year) = split("/", $padded_date);
    
    my $mysql_string = $year . '-' . $month . '-' . $day;
    return $mysql_string;
}

=head2 convert_mysql_date_string_to_date_string

Converts a MySQL date string of format YYYY-MM-DD to a date
string of format DD/MM/YYYY, confirming the converted date
is valid

  my $date = convert_mysql_date_string_to_date_string($mysql_string);
  
Returns undef if nothing pased.

=cut 

sub convert_mysql_date_string_to_date_string {
    my ( $date_string ) = @_;
    
    return unless $date_string;
    my ($year, $month, $day_hour_min_sec) = split("-", $date_string);
    my ($day, $hour_min_sec) = split(" ", $day_hour_min_sec); 

    unless ($year and $month and $day) {
        confess "Error converting '$date_string'";
    }

    my $date = $day . '/' . $month . '/' . $year;
    unless (validate_date_string($date)) {
        print STDERR "Error converting '$date'";
        print STDERR "DATE_STR = '$date_string'\n";
        print STDERR "DY = '$day'\n";
        print STDERR "MN = '$month'\n";
        print STDERR "YR = '$year'\n";
        confess;
    }
    return $date;
}

=head2 map_dbentry_type_to_adaptor
 
Given a GeneTargeting::DBEntry object, or a scalar string of such
a type, returns the GeneTargeting::DBSQL:: Adaptor type 
 
=cut

sub map_dbentry_type_to_adaptor {
    my ( $dbentry ) = @_;
    
    confess "Must pass an object or type" unless $dbentry;
    
    my $type;
    if (ref($dbentry)) {
        $type = ref($dbentry);
    } else {
        $type = $dbentry
    }
    
    my $adaptor_type = $GeneTargeting::Defs::dbentry_adaptor_mapping{$type}
        or confess "No mapping for $type";
    return $adaptor_type;    
}

=head2 map_adaptor_type_to_dbentry

Given a GeneTargeting::DBSQL::xxxxAdaptor object, or a scalar
string of such a type, returns the GeneTargeting::DBEntry type

=cut

sub map_adaptor_type_to_dbentry {
    my ( $adaptor ) = @_;
    
    confess "Must pass an object or type" unless $adaptor;
    
    my $type;
    if (ref($adaptor)) {
        $type = ref($adaptor);
    } else {
        $type = $adaptor
    }
    
    my $dbentry_type = $GeneTargeting::Defs::adaptor_dbentry_mapping{$type}
        or confess "No mapping for $type";
    return $dbentry_type;    
}

=head2 get_Xref2_by_longest_seq_type

my $xref2 = get_Xref2_by_longest_seq_type($obj);

=cut

sub get_Xref2_by_longest_seq_type {
    my ( $obj, $seq_type ) = @_;
    
    unless ($obj and ref($obj) and $obj->isa('GeneTargeting::DBEntry')) {
        confess "Expected a 'GeneTargeting::DBEntry' object";
    }
    unless ($seq_type and $seq_type =~ /^gene$|^transcript$|^protein$/) {
        confess "Must pass a valid seq_type";
    }
    
    my $longest_xref;
    
    my $xrefs = $obj->get_all_xref2s;
    foreach my $xref (@$xrefs) {
        if ($xref->seq_type and $xref->seq_type eq $seq_type) {
            unless ($longest_xref) {
                $longest_xref = $xref;
                next;
            }
            if ($longest_xref
                and length($xref->seq) > length($longest_xref->seq)) {
                $longest_xref = $xref;
            }
        }
    }
    return $longest_xref;
}

{
    # Used to cache results
    my %checked_progs;
    
=head2 check_programme_is_in_path

Checks the passed programme is in the current PATH, returning
its location, else raises a fatal error. A second optional
parameter (if defined) makes failure to find the programme
non-fatal, though warns if GeneTargeting::Utils->debug_on has
been called.

Internally caches results so that which is only called once
for each programme to be searched for.

=cut

    sub check_programme_is_in_path {
        my ( $prog, $not_fatal ) = @_;
        confess "Must pass a programme name" unless $prog;
        
        return $checked_progs{$prog} if $checked_progs{$prog};

        my $which_output = `which $prog 2> /dev/null`;
        unless ($which_output) {
            croak "$prog not found in PATH" unless $not_fatal;
            print STDERR "$prog not found in PATH" if $debug;
        } else {
            chomp($which_output);
            $checked_progs{$prog} = $which_output;
        }
        return $which_output;
    }
}

{
    my %taxon_ids;
    my %latin_names_by_taxon_id;
    my %taxon_ids_by_latin_name;

    my $dbh;

=head2 set_taxon_dbh 

    Call this first to set the current database handle.
    
    This allows a degree of lazy loading, but other methods in the block should
    call something like this to enact the lazy loading. 
    
        unless (%taxon_ids) {
            initialise_os_codes();
        }

    The main reason for this requirement is to deal with a completely empty
    database, that is being rebuilt from scratch...

    param -- A database handle that has (or will have) the taxon data in it.

=cut    

    sub set_taxon_dbh {
        my ( $current_dbh ) = @_;
        $dbh = $current_dbh; 
    }


=head2 initialise_os_codes

    Called by the DBAdaptor upon initialisation...

=cut 

    sub initialise_os_codes {

        unless ($dbh) {
            confess "initialise_os_codes found no current database handle";
        }

        if (%taxon_ids) {
            confess "initialise_os_codes has already been called";
        }
    
        %taxon_ids = ();
        %latin_names_by_taxon_id = ();
        %taxon_ids_by_latin_name = ();
    
        my $sth = $dbh->prepare(
                "SELECT name, display_id, synonyms FROM cv_gt_os_code");
        $sth->execute();
    
        while (my ($name, $display_id, $synonyms) = $sth->fetchrow) {
            $taxon_ids{$name} = $synonyms;
            $latin_names_by_taxon_id{$name} = $display_id;
            $taxon_ids_by_latin_name{$display_id} = $name;
        }
    }

=head2 verify_known_taxon_id

Given a taxon_id checks if it is one of those hardcoded into
the module, returning the common name

Currently knows:

        10090   mouse
        9606    human

=cut 
    
    sub verify_known_taxon_id {
        my ( $tax_id ) = @_;
        confess "Must pass a taxon_id" unless $tax_id;

        unless (%taxon_ids) {
            initialise_os_codes();
        }

        if ($taxon_ids{$tax_id}) {
            return $taxon_ids{$tax_id};
        } else {
            return;
        }
    }

=head2 get_latin_name_by_taxon_id

Given a taxon_id returns the latin name

=cut
    
    sub get_latin_name_by_taxon_id {
        my ( $tax_id ) = @_;
        
        unless (%taxon_ids) {
            initialise_os_codes();
        }
        
        confess "Must pass a taxon_id" unless $tax_id;
        
        if ($latin_names_by_taxon_id{$tax_id}) {
            return $latin_names_by_taxon_id{$tax_id};
        } else {
            return;
        }
    }

=head2 get_taxon_id_by_latin_name

Given a latin_name returns the taxon_id

=cut
    
    sub get_taxon_id_by_latin_name {
        my ( $name ) = @_;
        confess "Must pass a latin name" unless $name;
        
        unless (%taxon_ids) {
            initialise_os_codes();
        }
        
        if ($taxon_ids_by_latin_name{$name}) {
            return $taxon_ids_by_latin_name{$name}; 
        } else {
            return;
        }
    }
}
 
=head2 validate_g2c_stable_id

Verifies the passed G2C stable id, confessing if invalid
Returns the type of the stable_id if successful.

  my $type = validate_g2c_stable_id($id);

A second optional parameter allows one to explicitly
check the stable_id type

  my $type = validate_g2c_stable_id($gene_id
    , 'GeneTargeting::DBEntry::Gene');

stable_id           (returned/expected) type

A00000001       GeneTargeting::DBEntry::Allele
M00000001       GeneTargeting::DBEntry::Colony
X00000001       GeneTargeting::DBEntry::Experiment
G00000001       GeneTargeting::DBEntry::Gene
L00000001       GeneTargeting::DBEntry::GeneList
V00000001       GeneTargeting::DBEntry::Vector

Check GeneTargeting::Defs for full list.

=cut 

sub validate_g2c_stable_id {
    my ( $id, $type ) = @_;

    confess "Must pass an id" unless $id;
    if ($type) {
        unless ($GeneTargeting::Defs::stable_id_prefixes_by_object_type{$type}) {
            confess "Object of class '$type' cannot have a stable_id";
        }
    }

    #Prefix
    unless ($id =~ /(^$GeneTargeting::Defs::valid_stable_id_prefixes)\d/) {
        confess "Invalid stable_id: '$id'";
    }
    my $prefix = $1;
    
    #Following digits
    my $digits = substr($id, length($prefix));
    unless ($digits =~ /^\d\d\d\d\d\d\d\d$/ and $digits ne '00000000') {
        confess "Invalid stable_id: '$id'";
    }

    #Now optional type-checking
    my $inferred_obj_type =
        $GeneTargeting::Defs::object_types_by_stable_id_prefix{$prefix};
    if ($type and $inferred_obj_type ne $type) {
         confess "Invalid stable_id: '$id' as type: '$type'"
    }
    return $inferred_obj_type;
}

=head2 validate_g2c_stable_id_non_fatal

Verifies the passed G2C stable id, returning
the type of the stable_id if successful, or undef

  my $type = validate_g2c_stable_id_non_fatal($id);

A second optional parameter allows one to explicitly
check the stable_id type

  my $type = validate_g2c_stable_id_non_fatal($gene_id
    , 'GeneTargeting::DBEntry::Gene');

stable_id           (returned/expected) type

A00000001       GeneTargeting::DBEntry::Allele
M00000001       GeneTargeting::DBEntry::Colony
X00000001       GeneTargeting::DBEntry::Experiment
G00000001       GeneTargeting::DBEntry::Gene
L00000001       GeneTargeting::DBEntry::GeneList
V00000001       GeneTargeting::DBEntry::Vector

Check GeneTargeting::Defs for full list.

=cut 

sub validate_g2c_stable_id_not_fatal {
    my ( $id, $type ) = @_;

    confess "Must pass an id" unless $id;
    if ($type) {
        unless ($GeneTargeting::Defs::stable_id_prefixes_by_object_type{$type}) {
            carp "Object of class '$type' cannot have a stable_id";
            return;
        }
    }

    #Prefix
    unless ($id =~ /(^$GeneTargeting::Defs::valid_stable_id_prefixes)\d/) {
        carp "Invalid stable_id: '$id'";
        return;
    }
    my $prefix = $1;
    
    #Following digits
    my $digits = substr($id, length($prefix));
    unless ($digits =~ /^\d\d\d\d\d\d\d\d$/ and $digits ne '00000000') {
        carp "Invalid stable_id: '$id'";
        return;
    }

    #Now optional type-checking
    my $inferred_obj_type =
        $GeneTargeting::Defs::object_types_by_stable_id_prefix{$prefix};
    if ($type and $inferred_obj_type ne $type) {
         carp "Invalid stable_id: '$id' as type: '$type'";
         return;
    }
    return $inferred_obj_type;
}

=head2 get_max_and_min_from_arrayref

??? Needs to be written

=cut

sub get_max_and_min_from_arrayref {
    my ( $positions ) = @_;
    
    my ($min, $max);
    for (my $i = 0; $i <= $#$positions; $i++) {
        
        unless ($max) {
            $max = $positions->[$i];
            $min = $positions->[$i];
            next;
        }
        
        if ($positions->[$i] < $min) {
            $min = $positions->[$i];
        }
        if ($positions->[$i] > $max) {
            $max = $positions->[$i];
        }
    }
    return ($max, $min);
}

=head2 write_Slice_to_fasta

??? Needs to be written

=cut

sub write_Slice_to_fasta {
    my ( $slice, $seq_id, $file_name ) = @_;
    
    unless ($slice and $slice->isa('Bio::EnsEMBL::Slice')) {
        confess "Must pass a Bio::EnsEMBL::Slice";
    }
    confess "Must pass a seq_id" unless $seq_id;
    confess "Must pass a file name" unless $file_name;
    
    my $SeqIO_out = Bio::SeqIO->new(
        -FILE   => ">$file_name",
        -FORMAT => 'FASTA',
    );

    my $Seq = Bio::Seq->new(
        -id  => $seq_id,
        -seq => $slice->seq
    );
    $SeqIO_out->write_seq($Seq);    
}

=head2 validate_nucleotide_seq

Given a string (DNA) sequence, checks all characters are 
one of AaTtGgCcNn .

If the sequence is valid returns 1, else returns undef.
Each invalid char causes a warning to be issued to STDERR
'Invalid character in sequence: ?' 

=cut

sub validate_nucleotide_seq {
    my ( $sequence ) =  @_;

    confess "No sequence" unless $sequence;

    my $seq_length = length($sequence);
    for (my $i = 0; $i < $seq_length; $i++) {
        my $char = substr($sequence, $i, 1);
        unless ($char =~ /[ATGCN]/i) {
            print STDERR "Invalid character in sequence: '$char'";
            return;
        }
    }
    return 1;
}

=head2 do_ssahaClient_search

Run the ssahaClient sequence search programme, with the passed server, port,
server parameters and sequence(s) the latter of which should be a Bio:Seq
object or a reference to an array of such objects.

  e.g. my $results = do_ssahaClient_search($server, $port, $params, $seq);
  
$params is optional, if is passed as undef a default is used:
  '13 13 2 0 DNA 200 0 none'
  
If matches are obtained, a reference to a hash returned, the keys of which
are the query sequence ids, the values being a reference to an array of
hashes of the individual subject matches, the latter hashes being keyed
by returned parameter name, these are 

    direction
    query_start
    query_end
    subject_id
    subject_start
    subject_end
    match_length
    percent_id
    
Extensive error checking is performed to make sure the number of seqs
passed to ssahaClient is the same as that subsequently reported by the ssaha
server, etc

Checks the current path for 'ssahaClient' before trying to call it, raising
a fatal error if not found.

Turn GeneTargeting::Utils->debug_on to track progress

Requires: 'use Bio::SeqIO;'
          'use IO:Handle;'
          'use IPC::Open3;'

    #Display the $results:
    foreach my $query_seq_id (keys(%$results)) {
        
        print "Matches found for: $query_seq_id\n";
        foreach my $match (@{$results->{$query_seq_id}}) {
            print "  direction    : $match->{'direction'}\n";
            print "  query_start  : $match->{'query_start'}\n";
            print "  query_end    : $match->{'query_end'}\n";
            print "  subject_id   : $match->{'subject_id'}\n";
            print "  subject_start: $match->{'subject_start'}\n";
            print "  subject_end  : $match->{'subject_end'}\n";
            print "  match_length : $match->{'match_length'}\n";
            print "  percent_id   : $match->{'percent_id'}\n";
            print "\n";
        }
    }      

=cut

sub do_ssahaClient_search {
    my ( $server, $port, $parameters, $seq ) = @_;

    # Check for program, parameters, compose the line to run ssahaClient    
    check_programme_is_in_path('ssahaClient');
    unless ($server and $port) {
        confess "Must pass stuff";
    }
    $parameters = '13 13 2 0 DNA 200 0 none'  unless $parameters;
    unless ($seq and ref($seq) =~ /ARRAY|Bio::Seq/) {
        confess "Must pass a Bio::Seq object or ref to an array of them";
    }
    
    my $prog = "ssahaClient $server $port $parameters";
    my ($ssaha_read, $ssaha_write, $ssaha_err) = (IO::Handle->new
        , IO::Handle->new, IO::Handle->new);

    #Need to fully specify the package name for open3    
    eval {
        IPC::Open3::open3($ssaha_write, $ssaha_read, $ssaha_err, $prog);
    };
    if ($@) { #The eval doesnt seem to be catching errors
        confess "open3 failed to launch ssahaClient: $!\n$@";
    }

    # Check what type of seq parameter was passed and write them
    # Using Bio::SeqIO to the ssahaClient STDIN
    my $query_seq_count;
    {
        my $seqIO = Bio::SeqIO->new(-fh     => $ssaha_write
                                  , -format => 'fasta');

        if (ref($seq) eq 'ARRAY') {
            foreach my $single_seq (@$seq) {
                $seqIO->write_seq($single_seq)
                    or confess "Could not write seq: $!";
            }
            $query_seq_count = scalar(@$seq);
        } else {
            $seqIO->write_seq($seq) or confess "Could not write seq: $!";
            $query_seq_count = 1;
        }                                  
    }
    undef $ssaha_write;
    print STDERR "do_ssahaClient_search called with $query_seq_count seqs\n"
        if $debug;
    
    my $stdout = _get_output_from_ssahaClient($ssaha_read, $ssaha_err
        , $query_seq_count);
        
    my $results = _parse_ssahaClient_results($stdout);
    return $results;
}

### _get_output_from_ssahaClient
#
# Reads the ssahaClient STDOUT and STDERR, checks the number of
# sequences reported by the server as received by the server matches
# the number written to it, else confesses
#
# Warns if no STDOUT is read from the ssahaClient
#
# Returns a reference to an array of the STDOUT lines

sub _get_output_from_ssahaClient {
    my ( $ssaha_read, $ssaha_err, $query_seq_count ) = @_;
    
    my (@stdout); 
    while (defined (my $line = <$ssaha_read>)) {
        push (@stdout, $line);
    }
    unless (@stdout) {
        print STDERR "No STDOUT from ssahaClient\n" if $debug;
        return;
    }

    my $recvd_seqs_count = 0;
    while (defined (my $line = <$ssaha_err>)) {
        if ($line =~ s/^Setting numSequencesInFile to //) {
            chop($line);
            $recvd_seqs_count = $line;
        } 
    }
    unless ($recvd_seqs_count == $query_seq_count) {
        confess "'Setting numSequencesInFile to x ' and "
            . "query_seq_count don't match";
    } else {
        print STDERR "Matching numSequencesInFile and query_seq_count"
            . " ($query_seq_count)\n" if $debug;
    }
    return \@stdout; 
}

### _parse_ssahaClient_results
#
# Parses the STDOUT from ssahaClient, checks the first line for 'OK:'
# if any matches are present a reference is returned to a hash which
# is keyed by query sequence id, the values being a reference to an
# array of hashes (see do_ssahaClient_search for more details)

sub _parse_ssahaClient_results {
    my ( $stdout ) = @_;
    
    return unless $stdout;
    my $ok_line = shift(@$stdout);
    unless ($ok_line =~ /^OK:/) {
        confess "Couldnt find line starting OK: in ssahaClient output";
    } else {
        chomp($ok_line);
        print STDERR "OK: line is good: '$ok_line'\n" if $debug;
    }
    
    my (%ssaha_results);
    my $match_count = 0;
    foreach my $line (@$stdout) {
        
        chomp($line);
        unless ($line =~ /^RF|^FF/) {
            confess "Error parsing ssahaClient results";
        }

        my @fields = split(/\s+/, $line);
        my $query_seq_id = splice(@fields, 1, 1);
        my %match_params;
        $match_params{'direction'}     = $fields[0];
        $match_params{'query_start'}   = $fields[1];
        $match_params{'query_end'}     = $fields[2];
        $match_params{'subject_id'}    = $fields[3];
        $match_params{'subject_start'} = $fields[4];
        $match_params{'subject_end'}   = $fields[5];
        $match_params{'match_length'}  = $fields[6];
        $match_params{'percent_id'}    = $fields[7];
        
        $ssaha_results{$query_seq_id} ||= [];
        push(@{$ssaha_results{$query_seq_id}}, \%match_params);
        $match_count++;
    }
    
    if ($match_count) {
        print STDERR "Parsed $match_count ssahaClient matches\n" if $debug;
        return \%ssaha_results;
    } else {
        print STDERR "No matches from ssahaClient\n" if $debug;
        return;
    }
}

=head2 get_temp_dir

Returns the directory pointed to by the environment variable
$TMPDIR. Causes a fatal error if the variable is undefined
or the directory is not valid.

=cut 

sub get_temp_dir {
    
    my $tmp_dir = $ENV{TMPDIR};
    $tmp_dir =~ s/\/$// if $tmp_dir;
    unless ($tmp_dir and -d $tmp_dir) {
        croak 'Set $TMPDIR to a writable directory';
    }
    return $tmp_dir;
}

=head2 convert_primer3_to_ensembl_style_coords

Converts from Primer3 output from bioperl (indexed on 0 seq coords) to
Ensembl style where base is 1 and start is always less than end 

Pass hashref returned by calling Bio::Tools::Run::Primer3->primer_results()
Returns (left_primer_start, left_primer_end, left_primer_length
         right_primer_start , right_primer_end, right_primer_length)

=cut

sub convert_primer3_to_ensembl_style_coords {
    my ( $results_hash ) = @_;
    
    my ($left_primer_start, $left_primer_length)
        = split(/,/, $results_hash->{'PRIMER_LEFT'});        
    unless (defined($left_primer_start) and $left_primer_length) {
        confess "Erroring parsing Primer3 result: $results_hash->{'PRIMER_LEFT'}";
    }
    
    my ($right_primer_end, $right_primer_length) 
        = split (/,/, $results_hash->{'PRIMER_RIGHT'});
    unless (defined($right_primer_end) and $right_primer_length) {
        confess "Erroring parsing Primer3 result: $results_hash->{'PRIMER_RIGHT'}";
    }
    
    #Adjust to starting from base 1
    $left_primer_start++;
    $right_primer_end++;

    my $left_primer_end = $left_primer_start + $left_primer_length - 1;
    my $right_primer_start = $right_primer_end - $right_primer_length + 1;
    unless ($left_primer_end and $right_primer_start) {
        confess "Erroring parsing Primer3 result";
    }
    
    return ($left_primer_start, $left_primer_end, $left_primer_length
        , $right_primer_start , $right_primer_end, $right_primer_length);
}


=head2 debug_on

Needs to be called with GeneTargeting::Utils->debug_on;

=cut

sub debug_on {
    $debug = 1;
}

=head2 debug_off

Needs to be called with GeneTargeting::Utils->debug_on;

=cut

sub debug_off {
    $debug = 0;
}

=head2 interrogate_genes

Pass an array reference to a number
of Bio::EnsEMBL::Gene objects

=cut

sub interrogate_genes {
    my ( $genes_ref, $fh ) = @_;
    
    $fh = \*STDOUT unless $fh;
    unless ($genes_ref) {
        print $fh "No genes\n";
    }
    print $fh "Number of genes: ", scalar(@$genes_ref), "\n";
    foreach my $gene (@{$genes_ref}) {
        interrogate_gene($gene);
    }
    print $fh "\n";
}

=head2 interrogate_gene

Pass a Bio::EnsEMBL::Gene object. Outputs a txt report about the gene and
its exons to STDOUT (or optionally, the passed filehandle).

Orders the Exons by the order of translation.

=cut

sub interrogate_gene {
    my ( $gene, $fh ) = @_;

    $fh = \*STDOUT unless $fh;
    print $fh ref($gene), "\n";
    print $fh "display_id: ", $gene->display_id, "\n";
    print $fh "db_id     : ", $gene->dbID, "\n";
    print $fh "biotype   : ", $gene->biotype, "\n";
    print $fh "strand    : ", $gene->strand, "\n";
    print $fh "is_known  : ", $gene->is_known, "\n";
    
    my $exons = $gene->get_all_Exons();
    my $exon_count = 1;

    if ($gene->strand == 1) {

        print $fh "\nGene is on the forward strand (exons in order of translation)\n";        
        foreach my $exon (sort {$a->start <=> $b->start} @$exons) {
            print $fh "Exon ", $exon_count, " (", $exon->stable_id, '): '
                , $exon->start, '-', $exon->end;
            print $fh " Strand: ", $exon->strand, " Length: ", $exon->length, "\n";
            $exon_count++;
        }
    } else {
        print $fh "\nGene is on the reverse strand (exons in order of translation)\n";        
        foreach my $exon (sort {$b->start <=> $a->start} @$exons) {
            print $fh "Exon ", $exon_count, " (", $exon->stable_id, '): '
                , $exon->end, '-', $exon->start;
            print $fh " Strand: ", $exon->strand, " Length: ", $exon->length, "\n";
            $exon_count++;
        }
    }
    print $fh "\n\n";  
}

=head2 interrogate_slice

Pass a  Bio::EnsEMBL::Slice, and optionally a Bio::EnsEMBL::DBSQL::GeneAdaptor

=cut

sub interrogate_slice {
    my ( $slice, $gene_aptr, $fh ) = @_;

    $fh = \*STDOUT unless $fh;
    my $coord_system = $slice->coord_system();
      
    print $fh "REF              : ", ref($slice), "\n";
    print $fh "name             : ", $slice->name, "\n";
    print $fh "seq_region_name  : ", $slice->seq_region_name, "\n";   #Chr name
    print $fh "seq_region_length: ", $slice->seq_region_length, "\n"; #Chr length
    print $fh "strand           : ", $slice->strand, "\n";
    print $fh "start            : ", $slice->start, "\n";
    print $fh "end              : ", $slice->end, "\n";
    print $fh "length           : ", $slice->length, "\n";
    print $fh "\n";
    
    if ($gene_aptr) {
        my $genes_ref = $gene_aptr->fetch_all_by_Slice($slice);
        interrogate_genes($genes_ref, $fh);  
    }
}

=head2 interrogate_coord_system

Pass a Bio::EnsEMBL::CoordSystem

=cut

sub interrogate_coord_system {
    my ( $coord_sys, $fh ) = @_;
    
    $fh = \*STDOUT unless $fh;
    print $fh "REF              : ", ref($coord_sys), "\n";
    print $fh "name             : ", $coord_sys->name, "\n";
    print $fh "version          : ", $coord_sys->version, "\n";

    print $fh "is_top_level     : ", $coord_sys->is_top_level, "\n";
    print $fh "is_sequence_level: ", $coord_sys->is_sequence_level, "\n";
    print $fh "is_default       : ", $coord_sys->is_default, "\n";
    print $fh "rank             : ", $coord_sys->rank, "\n";
    print $fh "\n";      
}

=head2 get_string_for_feature

=cut

sub get_string_for_feature {
  my ( $feature ) = @_;

  my $stable_id  = $feature->stable_id();
  my $seq_region = $feature->slice()->seq_region_name();
  my $start = $feature->start();
  my $end = $feature->end(); 
  my $strand = $feature->strand();
  return ("$stable_id,  $seq_region:$start-$end($strand)");
}

=head2 clones_for_slice

=cut

sub clones_for_slice {
    my ( $slice, $fh ) = @_;
    
    $fh = \*STDOUT unless $fh;
    # project to the clone coordinate system
    foreach my $segment (@{$slice->project('clone')}) {
        my ($from_start, $from_end, $pslice) = @$segment;

        print $fh "$from_start-$from_end projects to clone region: ";
        print $fh $pslice->seq_region_name(), ' ', $pslice->start(),
            '-', $pslice->end(), "(", $pslice->strand(), ")\n";
    }
    print $fh "\n";
}

=head2 show_perldoc

Outputs the passed txt to STDERR, followed by the POD of the program,
afer a two second delay, then confesses.

=cut

sub show_perldoc {
    my ( $text ) = shift(@_);
    
    $text = "HELP:" unless $text;
    chomp($text);
    print STDERR "\n$text\n\n";
    sleep 2;

    my @perldoc = `perldoc -T $0`;
    foreach my $line (@perldoc) {
        print STDERR $line;
    }
    unless ($text eq 'HELP:') {
        confess "\n" , $text;
    } else {
        die 'Exiting';
    }
}

=head2 output_GD

Given a GD object, a file_name and optionally an img type 'png', 'gif'
or 'jpg' renders the image to the file. If no img type is supplied
trys to generate a png first, else a gif.

Returns the file name of the file written which will have the '.img type'
appended.

=cut

sub output_GD {
    my ( $gd, $file_name, $image_type, $clobber ) = @_;

    $file_name =~ s/\.png$|\.gif$|\.jpg$//;
    
    local *FILE;
    if ($image_type) {
        unless (GD::Image->can("$image_type")) {
            confess "Cant generate: $image_type";
        }
    } else {
        $image_type = (GD::Image->can("png")) ? 'png' : 'gif';
    }
    $file_name .= ".$image_type";
    if (-e $file_name and !$clobber) {
        confess "'$file_name' already exists";
    }
    
    open (FILE, ">$file_name")
        or confess "Could not open '$file_name' for writing: $!";
    binmode FILE;
    print FILE $gd->$image_type
        or confess "Could not write to '$file_name': $!";
    close (FILE) or confess "Could not close '$file_name': $!";
    return $file_name;
}

=head2 get_temp_filename

    my $temp_file = get_temp_filename();

Returns a temporary filename based upon the current programme name
name, unix time and process id. The numerical portion of the name is
incremented by one each subsequent time the subroutine is called.

=cut

{ 
    my $temp_file_time;
    sub get_temp_filename {
 
        $temp_file_time = scalar(time) unless $temp_file_time;
        
        my $temp = '_' . $0 . '_' . $$ . '_' . $temp_file_time;
        $temp_file_time++;
        $temp =~ tr/.\///d;
        return $temp;
    } 
}

=head2 make_primers_with_primer3

Pass a Bio::Seq compliant object, a size_range (e.g. '500-1000') for the
product, and the primer salt conc. Contains other hardcoded primer3 parameters.

Requires Bio::Tools::Run::Primer3;

Returns a reference to an array of hashes, if primers are picked, or undef.
Each hash has the keys: left_primer_start, left_primer_end, left_primer_length,
left_primer, right_primer_start, right_primer_end, right_primer_length, 
right_primer, product_size

Positions returned are 1-based, like Bioperl and Ensembl

=cut

sub make_primers_with_primer3 {
    my ( $seq, $size_range, $primer_salt_conc ) = @_;


    my ($tmp_dir, $temp_file) = (get_temp_dir(), get_temp_filename());
    $temp_file = $tmp_dir . '/' . $temp_file;

    my $primer3 = Bio::Tools::Run::Primer3->new(-seq     => $seq,
                                                -outfile => $temp_file);
    unless ($primer3->executable) {
        confess "primer3 can not be found. Is it installed?\n";
    }

    # PRIMER_PRODUCT_MIN_TM, PRIMER_PRODUCT_MAX_TM, PRIMER_PRODUCT_OPT_TM
    # PRIMER_PRODUCT_OPT_SIZE (this one is optional)
    # 
    # Exclude regions like this (dont pick 0-1000 or 2000-3000)
    # 'EXCLUDED_REGION'             => '0,1000 2000,3000'

    $primer3->add_targets('PRIMER_PRODUCT_SIZE_RANGE'   => $size_range,
                          'PRIMER_MIN_SIZE'             => 20,
                          'PRIMER_MAX_SIZE'             => 22,
                          'PRIMER_OPT_SIZE'             => 21,
                          'PRIMER_MIN_GC'               => 40,
                          'PRIMER_MAX_GC'               => 50,
                          'PRIMER_OPT_GC_PERCENT'       => 45,
                          'PRIMER_MIN_TM'               => 55,
                          'PRIMER_MAX_TM'               => 60,
                          'PRIMER_GC_CLAMP'             => 1,
                          'PRIMER_SALT_CONC'            => $primer_salt_conc,
                          'PRIMER_NUM_RETURN'           => 20);

    # Bio::Tools::Primer3 object returned, check we got primers
    my $primer3_results = $primer3->run;

    my @primer_results;
    for (my $i = 0; $i < $primer3_results->number_of_results; $i++) {
        my $results_hash = $primer3_results->primer_results($i);

        print_hash_ref($results_hash) if $debug;
        my ($left_primer_start, $left_primer_end, $left_primer_length
            , $right_primer_start , $right_primer_end, $right_primer_length)
            = convert_primer3_to_ensembl_style_coords($results_hash);

        my $left_primer = $results_hash->{'PRIMER_LEFT_SEQUENCE'}
            or confess "Error parsing primer3 output 'PRIMER_LEFT_SEQUENCE'\n";
        my $right_primer = $results_hash->{'PRIMER_RIGHT_SEQUENCE'}
            or confess "Error parsing primer3 output 'PRIMER_RIGHT_SEQUENCE'\n";    
        my $product_size = $results_hash->{'PRIMER_PRODUCT_SIZE'}
            or confess "Error parsing primer3 output 'PRIMER_PRODUCT_SIZE'\n";   
            
        my $primer_result = {  'left_primer_start'   => $left_primer_start
                             , 'left_primer_end'     => $left_primer_end,
                             , 'left_primer_length'  => $left_primer_length
                             , 'left_primer'         => $left_primer
                             , 'right_primer_start'  => $right_primer_start
                             , 'right_primer_end'    => $right_primer_end,
                             , 'right_primer_length' => $right_primer_length
                             , 'right_primer'        => $right_primer,
                             , 'product_size'        => $product_size               
                            };
        
        push (@primer_results, $primer_result);
    }
    undef $primer3;
    unlink $temp_file if -f $temp_file;

    if (@primer_results) {
        return \@primer_results;
    } else {
    }
}

=head2 print_hash_ref

Pass a hash reference to get its contents output to STDOUT.
If a second optional parameter is true it truncates the keys of
the hash so that:

'_gene_targeting_dbentry_dnaprobe_assembly' 

  becomes

'assembly'

Also returns the output txt as an array reference

=cut

sub print_hash_ref {
    my ( $hash_ref, $truncate ) = @_;
    
    unless ($hash_ref and $hash_ref =~ /HASH/) {
        print "Must pass a HASH reference\n\n";
        return;
    }

    my %truncated_keys;
    foreach my $key (keys(%{$hash_ref})) {
        my $truncated_key = $key;
        $truncated_key =~ s/\w+_// if $truncate;
        $truncated_keys{$truncated_key} = $key;
    }    

    my $max_key_length = 0;
    foreach my $key (keys(%truncated_keys)) {

        my $length = length($key);       
        $max_key_length = $length if $length > $max_key_length;
    }
    $max_key_length += 2;

    my @txt;
    foreach my $key (sort keys(%truncated_keys)) {
        push (@txt, "  $key ", ' ' x ($max_key_length - length($key)), ': ');
        if (defined($hash_ref->{$truncated_keys{$key}})) {
            push (@txt, $hash_ref->{$truncated_keys{$key}} . "\n");
        } else {
            push (@txt, "<undef>\n");
        }
    }
    
    push (@txt, "  ", '-' x $max_key_length, "\n");
    
    print @txt;
    return \@txt;
}

=head2 print_list_of_hash_refs

=cut

sub print_list_of_hash_refs {
    my ( $list ) = @_;
    
    unless ($list and ref($list) =~ /ARRAY/) {
        confess "Must pass an ARRAY reference to a list of hashes"
    }
    
    foreach my $hash (@$list) {
        if (ref($hash)) {
            print ref($hash), "\n";
        }
        print_hash_ref($hash);
        print "\n";
    }
}

=head2 format_string_sixty_chrs_per_line

Takes a string and returns it formatted with 60 chars per line,
each line separated by newlines, as a scalar.

Used to output a sequence (string) in FASTA like format

=cut

sub format_string_sixty_chrs_per_line {
    my ( $string, $offset ) = @_;

    confess "Must pass a string" unless $string;
    $offset = 0 unless $offset;
        
    my $truncated_string = $string;
    my $formatted_string;

    while ($truncated_string =~ /(.{1,60})/g) {
        $formatted_string .= ' ' x $offset . "$1\n";
    }
    return $formatted_string;
}

=head2 strip_dbentry_type_prefix

If supplied with a dbentry it will return the ref($dbentry) string minus the
GeneTargeting::DBEntry:: prefix - used to shorten our HTTP GET strings a bit.

Polymorphic - you can pass the object or an appropriate type

=cut

sub strip_dbentry_type_prefix {
    my ( $db_entry ) = @_;

    unless ($db_entry) {
        confess "Must pass a GeneTargeting::DBEntry object or scalar "
            . " string of the type";
    }
    my $type;
    if (ref($db_entry)) {
        $type = ref($db_entry);
    } else {
        $type = $db_entry;
    }
    unless ($type =~ /^GeneTargeting::DBEntry::/) {
        confess "Bad GeneTargeting::DBEntry object (or type) '$type'";
    }

    my @splits = split (/^GeneTargeting::DBEntry::/, $type);
    confess "Error " unless $splits[1];
    
    return $splits[1];
}

=head2 strip_dbadaptor_type_prefix

Given 'GeneTargeting::DBSQL::GeneAdaptor' would return 'Gene'

=cut

#TODO: Mahe this accept a type string (like strip_dbentry_type_prefix)

sub strip_dbadaptor_type_prefix {
    my ( $dbadaptor ) = @_;

    unless ($dbadaptor && ref($dbadaptor)
        && ref($dbadaptor) =~ /^GeneTargeting::DBSQL/) {
            confess "Expected a adaptor subtype object";
    }

    my @splits = split (/^GeneTargeting::DBSQL::/, ref($dbadaptor));
    confess "Error " unless $splits[1];
    $splits[1] =~ s/Adaptor$//;
    
    return $splits[1];
}

sub _nice_table_dimensions {
    my( @rows ) = @_;
    
    my $row = 0;
    
    my $max_col       = 0;
    my $max_extra_col = 0;
    foreach my $r (@rows) {
        $row++;
        if (@$r > $max_col) {
            $max_col = @$r;
        }
        foreach my $c (@$r) {
            if (ref($c) eq 'ARRAY') {
                $row += @$c - 1;
                foreach my $sub (@$c) {
                    if (@$sub > $max_extra_col) {
                        $max_extra_col = @$sub;
                    }
                }
            }
        }
    }
    my $col = $max_col + $max_extra_col - 1;
    
    return($row, $col);
}

{
    my %mime_types_by_ext;
    my %valid_mime_types;
    sub _initialise_mime_types { 
        %mime_types_by_ext = (
            'gif'   => 'image/gif',
            'png'   => 'image/png',
            'tif'   => 'image/tif',
            'tiff'  => 'image/tiff',
            'jpeg'  => 'image/jpeg',
            'jpg'   => 'image/jpeg',
            'jpe'   => 'image/jpeg',
            'mpeg'  => 'video/mpeg',
            'mpg'   => 'video/mpeg',
            'mpe'   => 'video/mpeg',
            'pdf'   => 'application/pdf',
            'qt'    => 'video/quicktime',
            'mov'   => 'video/quicktime',
            'avi'   => 'video/x-msvideo',
            'wmv'   => 'video/x-ms-wmv',
            'txt'   => 'text/plain',
            'doc'   => 'application/msword',
            'rtf'   => 'application/rtf',
            'zip'   => 'application/zip',
            'ppt'   => 'application/vnd.ms-powerpoint',
            'xls'   => 'application/vnd.ms-excel',
        );
        
        foreach my $mime_type (values(%mime_types_by_ext)) {
            $valid_mime_types{$mime_type}++;
        }
    }  

=head2 get_mime_type

Given a file extension, or filename.ext (with or without full path spec)
guesses mime type from the hardcoded types in the module.

Case-insensitive. Confesses if nothing is passed

=cut 

    sub get_mime_type {
        my ( $ext ) = @_;
        
        confess "Nothing pased" unless $ext;
        _initialise_mime_types() unless %mime_types_by_ext;
        
        $ext = lc($ext);
        if (index($ext, '/') >= 0) {
            $ext = substr($ext, rindex($ext, '/') + 1);
        }
        if (index($ext, '.') >= 0) {
            $ext = substr($ext, rindex($ext, '.') + 1);
        }
        return $mime_types_by_ext{$ext};
    }

=head2 get_all_mime_types

Returns a list_ref to all the mime types we have hardcoded
in the module.

=cut
    
    sub get_all_mime_types {

        _initialise_mime_types() unless %mime_types_by_ext;
        
        return [values(%mime_types_by_ext)];
    }

=head2 verify_mime_type

Given a mime_type returns true if its known. 
Confess if nothing is passed

=cut 
    
    sub verify_mime_type {
        my ( $type ) = @_;
        
        confess "Nothing passed" unless $type;
        _initialise_mime_types() unless %mime_types_by_ext;
        
        return $valid_mime_types{$type};
    }
}

=head2 check_and_expand_if_stable_id

Passed a string determines if it is a stable id and expands it
(if necessary) by padding with zeros, returns the padded
stable_id and object_type or undef.

Removes any whitespace before checking, and returns silently if
nothing was passed, or nothing but whitespace.

  e.g. my ($stable_id, $obj_type) = check_and_expand_if_stable_id($id);

 'G1'   returns ('G00000001', 'GeneTargeting::DBEntry::Gene')
 'A001' returns ('A00000001', 'GeneTargeting::DBEntry::Allele')

Uppercases passed text, so 'g1'  eq 'G1' -> 'G00000001'

=cut 

sub check_and_expand_if_stable_id {
    my ( $text ) = @_;

    return unless $text;
    $text =~ s/\s+//g;
    return unless $text;
    $text = uc($text);
    
    my $first_char = substr($text, 0, 1);
    my $remainder  = substr($text, 1);
    if (my $type = $GeneTargeting::Defs::object_types_by_stable_id_prefix{$first_char}) {
        return unless ($remainder =~ /^\d+$/ and length($remainder) <= 8);

        my $expanded_id = $first_char . '0' x (8 - length($remainder)) . $remainder;
        return ($expanded_id, $type);
    }
}

=head2 get_password

Gets a password interactively from the command
prompt using Term::ReadKey

  my $pass = get_password('Mesg');
  
=cut

sub get_password {
    my( $prompt ) = @_;

    $prompt ||= 'Password: ';

    # Prompt for password
    print STDERR $prompt;
    ReadMode('noecho');
    my $password = ReadLine(0);
    print STDERR "\n";
    chomp $password;
    ReadMode('normal');

    return $password;
}

=head2 get_basedir

Gets the GeneTargetingBaseDir, verifying it is valid
(as a directory, and seems to have the right contents)

  my $dir = get_basedir();
  
=cut

sub get_basedir {
    
    my $base_dir = $ENV{'GeneTargetingBaseDir'}
        or show_perldoc("Must set \$GeneTargetingBaseDir\n");
    show_perldoc("Can't read directory '$base_dir'\n") unless -d $base_dir;
    show_perldoc('Error finding scripts with $GeneTargetingBaseDir')
        unless -f "$base_dir/scripts/db/create_db_tables";
    
    return $base_dir;
}

1;
