# Supplementary material for: Automated design of genomic Southern blot probes
Source: BMC Genomics. 2010 Jan 29;11:74. doi: 10.1186/1471-2164-11-74 (PMC2830989; doi:10.1186/1471-2164-11-74)
Supplement: Additional file 1 — Software package for automated design of genomic Southern blot probes. Archive of all the components of the pipeline packaged using "tar", and subsequently compressed with "gzip". Includes source code, example configuration files, example output, and a user's guide for installation. [file 1471-2164-11-74-S1.GZ › southern_blot_design/modules/GeneTargeting/DBSQL/JobAdaptor.pm]

### GeneTargeting::DBSQL::JobAdaptor
#
# Copyright 2005-2009 Genes to Cognition Programme (G2C) and 
# Genome Research Limited (GRL)
#
# Contact: webmaster@genes2cognition.org
# See    : www.genes2cognition.org/software/southern_blot
#
# You may distribute this file/module under the terms of the Perl artistic
# licence: http://www.perlfoundation.org/artistic_license_2_0

=head1 NAME GeneTargeting::DBSQL::JobAdaptor

=head1 Constructor:

  my $dba = GeneTargeting::DBSQL::DBAdaptor->new;
  my $job_aptr = $dba->get_JobAdaptor()
    or confess "Could not get JobAdaptor";

=head1 Use:

  my $job = GeneTargeting::DBEntry::Job->new;
  $job->analysis_conf_id(10);
  $job->state('created');
   
  $job_aptr->update($job)   #For example to change the state stored in db
  $job_aptr->store($job);
  
  my $fetched_job = $job_aptr->fetch_by_db_id(1);
  
  $job_aptr->store_Job_Error($job, 'failed to complete');
  
  $job_aptr->store_Job_Sequence($job, $sequence);
  my $seq_ids = $job_aptr->get_Sequence_ids($fetched_job);
      
=head1 DESCRIPTION

Database adaptor for storing and fetching
GeneTargeting::DBEntry::Job objects, and also the Sequence ids that make
up the job.

=head1 CONTACT

G2C B<email> webmaster@genes2cognition.org

=cut


package GeneTargeting::DBSQL::JobAdaptor;

use strict;
use warnings;
use Carp;
use base 'GeneTargeting::DBSQL::BaseAdaptor';

=head2 debug

Switch debug output on/off in the JobAdaptor

$job_aptr->debug(1|0)

Debugging is switched on if the value passed is true

=cut

sub debug {
    my ( $self, $debug ) = @_;
    
    if (defined($debug)) {
        $self->{_genetargeting_dbsql_jobadaptor_debug} = $debug;
    }
    return $self->{_genetargeting_dbsql_jobadaptor_debug};
}

=head2 store

Given a Job object of class GeneTargeting::DBEntry::Job,
stores it in the database. Confesses on failure

  $dba->store($Job);

=cut

sub store {
    my( $self, $Job ) = @_;
    
    confess "Not an GeneTargeting::DBEntry::Job" unless
        $Job->isa("GeneTargeting::DBEntry::Job");

    my $dba = $self->DBAdaptor
         or confess "DBAdaptor not set";
    
    confess "Job id already set" if $Job->id;
    my $analysis_conf_id = $Job->analysis_conf_id
        or confess "analysis_conf_id not set";
    my $state = $Job->state
        or confess "state not set";

    my $sth = $dba->dbh->prepare(q{
        INSERT job ( job_id
            , conf_id
            , state
            )
        VALUES (NULL
            , ?
            , ?
            )
        });
    $sth->execute($analysis_conf_id
        , $state
        );

    my $job_id = $sth->{'mysql_insertid'}
        or confess "Couldn't get mysql_insertid";
    $Job->id($job_id);
}

=head2 fetch_by_db_id

  my $job = $job_aptr->fetch_by_db_id(1);

=cut 

sub fetch_by_db_id {
    my ( $self, $required ) = @_;

    my $dba = $self->DBAdaptor
        or confess "DBAdaptor not set";
        
    my $sth = $dba->dbh->prepare(q{
        SELECT job_id
            , conf_id
            , state
        FROM job
        WHERE job_id = ?
        });
    $sth->execute($required);    
    
    my (  $job_id,
        , $conf_id
        , $state ) = $sth->fetchrow;
        
    if ($job_id) {
        my $Job = GeneTargeting::DBEntry::Job->new;
        $Job->id($job_id);
        $Job->analysis_conf_id($conf_id);
        $Job->state($state);
        return $Job;
    } else {
        if ($self->debug) {
            carp "Failed to fetch job with fetch_by_db_id '$required'";
        }
        return;
    }
}

=head2 delete

Given a GeneTargeting::DBEntry::Job object deletes it,
returns a count of how many rows were deleted which should
normally by one.

Confesses if the id of the Job is not set, or no
object is passed.

  my $row_count = $job_aptr->delete($job);
  
=cut

sub delete {
    my ( $self, $object ) = @_;
    
    my $dba = $self->DBAdaptor
         or confess "DBAdaptor not set";

    confess "Not an GeneTargeting::DBEntry::Job" unless
        $object->isa("GeneTargeting::DBEntry::Job");

    my $id = $object->id or confess "Job id not set";

    my $sth = $dba->dbh->prepare(q{
        DELETE FROM job
        WHERE job_id = ?
        });
    $sth->execute($id);
    return $sth->rows;   
}

=head2 delete_errors

Given a GeneTargeting::DBEntry::Job object delete its errors by
id from the job_error table, Returns a count of how many rows
were deleted, which could be none, or any positive number.

Confesses if the id of the Job is not set, or no object is passed.

  my $row_count = $job_aptr->delete_errors($job);
  
=cut

sub delete_errors {
    my ( $self, $object ) = @_;
    
    my $dba = $self->DBAdaptor
         or confess "DBAdaptor not set";

    confess "Not an GeneTargeting::DBEntry::Job" unless
        $object->isa("GeneTargeting::DBEntry::Job");

    my $id = $object->id or confess "Job id not set";

    my $sth = $dba->dbh->prepare(q{
        DELETE FROM job_error
        WHERE job_id = ?
        });
    $sth->execute($id);
    return $sth->rows;   
}

=head2 delete_JobSequence_links

Given an object of class GeneTargeting::DBEntry::Job
deletes rows from the job_sequence table by the id of the
Job passed.

Returns a count of how many rows (if any) were deleted

  my $count = $job_aptr->delete_JobSequence_links($job);

=cut

sub delete_JobSequence_links {
    my ( $self, $object ) = @_;
    
    my $dba = $self->DBAdaptor
         or confess "DBAdaptor not set";

    confess "Not an GeneTargeting::DBEntry::Job" unless
        $object->isa("GeneTargeting::DBEntry::Job");

    my $id = $object->id or confess "Job id not set";

    my $sth = $dba->dbh->prepare(q{
        DELETE FROM job_sequence
        WHERE job_id = ?
        });
    $sth->execute($id);
    return $sth->rows;
}

=head2 store_Job_Sequence

Used to store a row in the job_sequence table, adding a sequence
to a job (both keyed by their id)

  $job_aptr->store_Job_Sequence($job, $seq);

Confesses upon failure.

=cut 

sub store_Job_Sequence {
    my ( $self, $job, $sequence ) = @_;
    
    confess "Must pass a GeneTargeting::DBEntry::Job" unless $job;
    confess "Not an GeneTargeting::DBEntry::Job" unless
        $job->isa("GeneTargeting::DBEntry::Job");
    
    my $sequence_id;
    if (ref($sequence) eq 'GeneTargeting::DBEntry::Sequence') {
        $sequence_id = $sequence->id or confess "Sequence id not set";
    } else {
        $sequence_id = $sequence or confess "Must pass Sequence object or id";
    }

    my $dba = $self->DBAdaptor
         or confess "DBAdaptor not set";

    my $job_id = $job->id
        or confess "Job id not set";
        
    my $sth = $dba->dbh->prepare(q{
        INSERT job_sequence ( job_id
            , sequence_id
            )
        VALUES (?
            , ?
            )
        });
        $sth->execute($job_id,
            , $sequence_id
            );
            
    my $row_count = $sth->rows;
    unless ($row_count and ($row_count == 1)) {
        confess "No row inserted into job_Sequence";
    }
    return 1;    
}

=head2 store_Job_Error

Used to store a row in the job_error table, allowing an error string
(up to 80 chars) to be stored about a job

  $job_aptr->store_Job_Error($job, 'crapped');

Confesses upon failure.

=cut

sub store_Job_Error {
    my ( $self, $Job, $error_string ) = @_;
    
    confess "Not an GeneTargeting::DBEntry::Job" unless
        $Job->isa("GeneTargeting::DBEntry::Job");
    
    confess "Invalid Error" unless $error_string;
    if (length($error_string) > 80) {
        confess "Error too long";
    }

    my $dba = $self->DBAdaptor
         or confess "DBAdaptor not set";

    my $job_id = $Job->id
        or confess "Job id not set";
        
    my $sth = $dba->dbh->prepare(q{
        INSERT job_error ( job_id
            , error_string
            )
        VALUES (?
            , ?
            )
        });
        $sth->execute($job_id,
            , $error_string
            );
            
    my $row_count = $sth->rows;
    unless ($row_count and ($row_count == 1)) {
        confess "No row inserted into job_clone";
    }
    return 1;    
}

=head2 update

Used to update a Job in the database. Both the analysis_conf_id
and the state can be updated.

  $job_aptr->update($job);

Confesses upon failure.

=cut

sub update {
    my ( $self, $Job ) = @_;

    confess "Not an GeneTargeting::DBEntry::Job" unless
        $Job->isa("GeneTargeting::DBEntry::Job");

    my $dba = $self->DBAdaptor
        or confess "DBAdaptor not set";
    
    my $job_id = $Job->id
        or confess "job_id not set";
    my $analysis_conf_id = $Job->analysis_conf_id
        or confess "analysis_conf_id not set";
    my $state = $Job->state
        or confess "state not set";
    
    my $sth = $dba->dbh->prepare(q{
        UPDATE job
        SET conf_id = ?
            , state = ?
        WHERE job_id = ?
        });
    $sth->execute($analysis_conf_id
        , $state
        , $job_id
        );

    my $row_count = $sth->rows;
    unless ($row_count and ($row_count == 1)) {
        carp "No rows changed";
    }
    return 1;    
}

=head2 get_Sequence_ids

Used to obtain the Sequence ids comprising a particular
job.

  my $seq_ids = $job_aptr->get_Sequence_ids($job);

Returns a reference to an array of Sequence ids or undef.

=cut

sub get_Sequence_ids {
    my  ($self, $job ) = @_;

    confess "Not an GeneTargeting::DBEntry::Job" unless
        $job->isa("GeneTargeting::DBEntry::Job");

    my $job_id = $job->id
        or confess "job_id not set";

    my $dba = $self->DBAdaptor
        or confess "DBAdaptor not set";
        
    my $sth = $dba->dbh->prepare(q{
        SELECT s.sequence_id
        FROM sequence s
            , job_sequence js
            , job j
        WHERE s.sequence_id = js.sequence_id
            AND js.job_id = j.job_id
            AND j.job_id = ? 
        });
    $sth->execute($job_id);
    
    my (@ids);
    while (my (@rows) = $sth->fetchrow) {
        push(@ids, @rows);
    }
    unless (@ids) {
        if ($self->debug) {
            carp "No ids fetched with get_Sequence_ids for job id '$job_id'";
        }
        return;
    }
    return \@ids;
}

=head2 get_ids_by_DNAProbe_name

  my $ids = $job_aptr->get_ids_by_DNAProbe_name('probetest2');

=cut

sub get_ids_by_DNAProbe_name {
    my ( $self, $name ) = @_;
    
    confess "Must pass a name" unless $name;

    my $dba = $self->DBAdaptor
        or confess "DBAdaptor not set";
        
    my $sth = $dba->dbh->prepare(q{
        SELECT distinct js.job_id
        FROM probe p
            , probe_sequence ps
            , job_sequence js
            , job j
        WHERE p.probe_id = ps.probe_id
        AND ps.sequence_id = js.sequence_id
        AND p.name = ?
        });
    $sth->execute($name);
    
    my (@ids);
    while (my (@rows) = $sth->fetchrow) {
        push(@ids, @rows);
    }
    unless (@ids) {
        if ($self->debug) {
            carp "No ids fetched with get_ids_by_DNAProbe_name for '$name'";
        }
        return;
    }
    return \@ids;
}


1;
