# Supplementary material for: Automated design of genomic Southern blot probes
Source: BMC Genomics. 2010 Jan 29;11:74. doi: 10.1186/1471-2164-11-74 (PMC2830989; doi:10.1186/1471-2164-11-74)
Supplement: Additional file 1 — Software package for automated design of genomic Southern blot probes. Archive of all the components of the pipeline packaged using "tar", and subsequently compressed with "gzip". Includes source code, example configuration files, example output, and a user's guide for installation. [file 1471-2164-11-74-S1.GZ › southern_blot_design/modules/GeneTargeting/DBSQL/XrefAdaptor.pm]

### GeneTargeting::DBSQL::XrefAdaptor
#
# Copyright 2005-2009 Genes to Cognition Programme (G2C) and 
# Genome Research Limited (GRL)
#
# Contact: webmaster@genes2cognition.org
# See    : www.genes2cognition.org/software/southern_blot
#
# You may distribute this file/module under the terms of the Perl artistic
# licence: http://www.perlfoundation.org/artistic_license_2_0

=head1 NAME GeneTargeting::DBSQL::XrefAdaptor

=head1 Constructor:

  my $dba = GeneTargeting::DBSQL::DBAdaptor->new;
  my $xref_aptr = $dba->get_XrefAdaptor()
    or confess "Could not get XrefAdaptor";

=head1 Use:

  my $xref = GeneTargeting::DBEntry::Xref->new;
  $xref->ext_db_id(3);
  $xref->gene_name('blah1');
  $xref->accession('AF83883');
  $xref->db_name('test');
  $xref->description('the blah1 gene');

  $xref_aptr->store($xref);
  
  my $fetched_xref = $xref_aptr->fetch_by_db_id(2);
  
  my $xref = $xref_aptr->fetch_by_accession_and_ext_db_id('AF83883', 2);
      
=head1 DESCRIPTION

Database adaptor for storing and fetching GeneTargeting::DBEntry::Xref
objects.

=head1 CONTACT

G2C B<email> webmaster@genes2cognition.org

=cut


package GeneTargeting::DBSQL::XrefAdaptor;

use strict;
use warnings;
use Carp;
use base 'GeneTargeting::DBSQL::BaseAdaptor';

=head2 store

  $xref_aptr->store($xref);

=cut

sub store {
    my( $self, $obj ) = @_;

    confess "Not an GeneTargeting::DBEntry::Xref" unless
        $obj->isa("GeneTargeting::DBEntry::Xref");

    my $dba = $self->DBAdaptor
         or confess "DBAdaptor not set";
    
    confess "Xref id already set" if $obj->id;
    
    my $ext_db_id = $obj->ext_db_id
        or confess "ext_db_id not set";
    my $accession = $obj->accession
        or confess "accession not set";
    if (length($accession) > 40) {
        confess "accession is too long";
    }

    my $gene_name = $obj->gene_name;
    my $description = $obj->description;

    my $sth = $dba->dbh->prepare(q{
        INSERT xref (xref_id
            , accession
            , external_db_id
            , description
            , gene_name
            )
        VALUES (NULL
            , ?
            , ?
            , ?
            , ?
            )
        });
        $sth->execute($accession
            , $ext_db_id
            , $description
            , $gene_name
            );
        
        my $obj_id = $sth->{'mysql_insertid'}
            or confess "Couldn't get mysql_insertid";
        $obj->id($obj_id);
}

=head2 store_Xrefs_for_Hit

    $xref_aptr->store_Xrefs_for_Hit($Hit_obj);

Given a Hit object of type EST_DB::DB_Entry::Hit
stores in the hit, stores the Xrers attached to
it. Returns a count of how many Xrefs were 
stored or undef.

=cut

sub store_from_Hit {
    my ($self, $Hit) = @_;

    confess "Not an GeneTargeting::DBEntry::Hit" unless
        $Hit->isa("GeneTargeting::DBEntry::Hit");

    my $dba = $self->DBAdaptor
        or confess "DBAdaptor not set";
   
    #Checking whether we have them already
    my @xrefs = $Hit->get_Xrefs;
    unless (@xrefs) {
        return;
    }

    my $count = 0;
    foreach my $xef (@xrefs) {
        my $retrieved_Xref = $self->fetch_by_accession_and_ext_db_id(
            $xef->accession, $xef->ext_db_id);
        unless ($retrieved_Xref) {
            $self->store_Xref($xef);
        } else {
            $xef = $retrieved_Xref;
        }
        
        #Check if we already have a row in hit_xref
        my $sth = $dba->dbh->prepare(q{
            SELECT hit_id
            FROM hit_xref
            WHERE hit_id = ?
                AND xref_id = ?
            });
        $sth->execute($Hit->id, $xef->id);
        my $retrieved_hit_id = $sth->fetchrow;
        
        unless ($retrieved_hit_id) {
            my $sth = $dba->dbh->prepare(q{
                INSERT hit_xref (hit_id
                    , xref_id
                    )
                VALUES (?
                    , ?
                    )
                });
            $sth->execute($Hit->id
                , $xef->id);
            $count++;
        }
    }
    return $count;
}

=head2 fetch_by_accession_and_ext_db_id

  my $xref = $xref_aptr->fetch_by_accession_and_ext_db_id('AF83883', 3);

=cut

sub fetch_by_accession_and_ext_db_id {
    my ($self, $accession, $ext_db_id) = @_;

    unless ($accession and $ext_db_id) {
        confess "Must pass accession and ext_db_id";
    }

    my $dba = $self->DBAdaptor
         or confess "DBAdaptor not set";

    my $sth = $dba->dbh->prepare(q{
        SELECT xref_id
            , accession
            , external_db_id
            , description
            , gene_name
        FROM xref
        WHERE accession = ?
            AND external_db_id = ?
        });
    
    $sth->execute($accession, $ext_db_id);
    my $obj = $self->_fetch_Xref($sth);
    if ($self->debug and !$obj) {
        carp "Failed to fetch Xref by accesion, id: '$accession'"
            . ", '$ext_db_id'";
    }
    return $obj;
}

sub _fetch_Xref {
    my ($self, $sth) = @_;
    
    my ($xref_id, $accession, $external_db_id
        , $description, $gene_name) = $sth->fetchrow;
    if ($xref_id) {

        my $dba = $self->DBAdaptor
            or confess "DBAdaptor not set";

        my $Xref = GeneTargeting::DBEntry::Xref->new;
        $Xref->id($xref_id);
        $Xref->accession($accession);
        $Xref->ext_db_id($external_db_id);
        $Xref->description($description);
        $Xref->gene_name($gene_name);
        
        my $sth = $dba->dbh->prepare(q{
            SELECT db_name
            FROM external_db
            WHERE external_db_id = ?
        });
        $sth->execute($external_db_id);
        my $db_name = $sth->fetchrow;
        unless ($db_name) {
            confess "Could not get db_name";
        }
        $Xref->db_name($db_name);
        return $Xref;
    }
    return;    
}

=head2 fetch_by_db_id

  my $xref = $xref_aptr->fetch_by_db_id(1);

=cut

sub fetch_by_db_id {
    my ( $self, $required ) = @_;
    
    my $dba = $self->DBAdaptor;
    my $sth = $dba->dbh->prepare(q{
        SELECT xref_id
            , accession
            , external_db_id
            , description
            , gene_name
        FROM xref
        WHERE xref_id = ?
        });
    $sth->execute($required);    
    
    my $obj = $self->_fetch_Xref($sth);
    if ($self->debug and !$obj) {
        carp "Failed to fetch Xref by id: '$required'";
    }
    return $obj;
}

1;
