# Supplementary material for: Automated design of genomic Southern blot probes
Source: BMC Genomics. 2010 Jan 29;11:74. doi: 10.1186/1471-2164-11-74 (PMC2830989; doi:10.1186/1471-2164-11-74)
Supplement: Additional file 1 — Software package for automated design of genomic Southern blot probes. Archive of all the components of the pipeline packaged using "tar", and subsequently compressed with "gzip". Includes source code, example configuration files, example output, and a user's guide for installation. [file 1471-2164-11-74-S1.GZ › southern_blot_design/modules/GeneTargeting/DBSQL/DNAProbeAdaptor.pm]

### GeneTargeting::DBSQL::DNAProbeAdaptor
#
# Copyright 2005-2009 Genes to Cognition Programme (G2C) and 
# Genome Research Limited (GRL)
#
# Contact: webmaster@genes2cognition.org
# See    : www.genes2cognition.org/software/southern_blot
#
# You may distribute this file/module under the terms of the Perl artistic
# licence: http://www.perlfoundation.org/artistic_license_2_0

=head1 NAME GeneTargeting::DBSQL::DNAProbeAdaptor

=head1 Constructor:

  my $dba = GeneTargeting::DBSQL::DBAdaptor->new;
  my $job_aptr = $dba->get_DNAProbeAdaptor()
    or confess "Could not get DNAProbeAdaptor";

=head1 DESCRIPTION

Database adaptor for storing and fetching
GeneTargeting::DBEntry::DNAProbe objects, and also the Sequence ids that are
linked to the DNAProbe

=head1 CONTACT

G2C B<email> webmaster@genes2cognition.org

=cut


package GeneTargeting::DBSQL::DNAProbeAdaptor;

use strict;
use warnings;
use Carp;
use base 'GeneTargeting::DBSQL::BaseAdaptor';

=head2 debug

Switch debug output on/off in the DNAProbeAdaptor

$dnaprobe_aptr->debug(1|0)

Debugging is switched on if the value passed is true

=cut

sub debug {
    my ( $self, $debug ) = @_;
    
    if (defined($debug)) {
        $self->{_genetargeting_dbsql_dnaprobeadaptor_debug} = $debug;
    }
    return $self->{_genetargeting_dbsql_dnaprobeadaptor_debug};
}

=head2 store

Given a DNAProbe object of class GeneTargeting::DBEntry::DNAProbe,
stores it in the database. Confesses on failure

  $dnaprobe_aptr->store($dnaprobe);

=cut

sub store {
    my( $self, $obj ) = @_;
    
    confess "Not an GeneTargeting::DBEntry::DNAProbe" unless
        $obj->isa("GeneTargeting::DBEntry::DNAProbe");

    my $dba = $self->DBAdaptor
         or confess "DBAdaptor not set";
    
    confess "DNAProbe id already set" if $obj->id;

    #Mandatory
    my $name = $obj->name or confess "name not set";
    my $assembly   = $obj->assembly or confess "assembly not set";
    my $chromosome = $obj->chromosome or confess "chromosome not set";
    my $start      = $obj->start or confess "start not set";
    my $end        = $obj->end or confess "end not set";
    my $strand     = $obj->strand or confess "strand not set";

    #Optional
    my $description = $obj->description;
    my $end_bias    = $obj->end_bias;    
    
    my $sth = $dba->dbh->prepare(q{
        INSERT probe (
            probe_id
            , name
            , description
            , assembly
            , chromosome
            , start
            , end
            , strand
            , end_bias
            )
        VALUES (NULL
            , ?
            , ?
            , ?
            , ?
            , ?
            , ?
            , ?
            , ?
            )
        });
    $sth->execute($name
        , $description
        , $assembly
        , $chromosome
        , $start
        , $end
        , $strand
        , $end_bias
        );

    my $obj_id = $sth->{'mysql_insertid'}
        or confess "Couldn't get mysql_insertid";
    $obj->id($obj_id);
}

=head2 fetch_by_db_id

  my $dnaprobe = $dnaprobe_aptr->fetch_by_db_id(1);

=cut 

sub fetch_by_db_id {
    my ( $self, $required ) = @_;

    confess "Must pass a probe id" unless $required;
    my $dba = $self->DBAdaptor
        or confess "DBAdaptor not set";
        
    my $sth = $dba->dbh->prepare(q{
        SELECT probe_id
            , name
            , description
            , assembly
            , chromosome
            , start
            , end
            , strand
            , end_bias
        FROM probe
        WHERE probe_id = ?
        });
    $sth->execute($required);    
    
    my (  $probe_id,
        , $name
        , $description
        , $assembly
        , $chromosome
        , $start
        , $end
        , $strand
        , $end_bias ) = $sth->fetchrow;
        
    if ($probe_id) {
        my $dnaprobe = GeneTargeting::DBEntry::DNAProbe->new;
        $dnaprobe->id($probe_id);
        $dnaprobe->name($name);
        $dnaprobe->description($description);
        $dnaprobe->assembly($assembly);
        $dnaprobe->chromosome($chromosome);
        $dnaprobe->start($start);
        $dnaprobe->end($end);
        $dnaprobe->strand($strand);
        $dnaprobe->end_bias($end_bias);       
        return $dnaprobe;
    } else {
        if ($self->debug) {
            carp "Failed to fetch DNAProbe with fetch_by_db_id '$required'";
        }
        return;
    }
}

=head2 fetch_all

  my $probes = $dnaprobe_aptr->fetch_all();

=cut

sub fetch_all {
    my ( $self ) = @_;
    
    my $dba = $self->DBAdaptor
        or confess "DBAdaptor not set";
        
    my $sth = $dba->dbh->prepare(q{
        SELECT probe_id
        FROM probe
        });
    $sth->execute();
    
    my @probe_ids;
    while (my @rows = $sth->fetchrow) {
        push (@probe_ids, @rows);
    }    
    return unless @probe_ids;
    
    my @probes;
    foreach my $probe_id (@probe_ids) {
        my $probe = $self->fetch_by_db_id($probe_id)
            or confess "Could not fetch DNAProbe by id: '$probe_id'";
        push (@probes, $probe);
    }
    return \@probes;
}

=head2 delete

Given a GeneTargeting::DBEntry::DNAProbe object deletes it,
returns a count of how many rows were deleted which should
normally by one.

Confesses if the id of the DNAProbe is not set, or no
object is passed.

  my $row_count = $dnaprobe_aptr->delete($dna_probe);
  
=cut

sub delete {
    my ( $self, $object ) = @_;
    
    my $dba = $self->DBAdaptor
         or confess "DBAdaptor not set";

    confess "Not an GeneTargeting::DBEntry::DNAProbe" unless
        $object->isa("GeneTargeting::DBEntry::DNAProbe");

    my $id = $object->id or confess "DNAProbe id not set";

    my $sth = $dba->dbh->prepare(q{
        DELETE FROM probe
        WHERE probe_id = ?
        });
    $sth->execute($id);
    return $sth->rows;   
}

=head2 delete_ProbeSequence_links

Given an object of class GeneTargeting::DBEntry::DNAProbe
deletes rows from the probe_hit table by the id of the
DNAProbe passed.

Returns a count of how many rows (if any) were deleted

  my $count = $dnaprobe_aptr->delete_ProbeSequence_links($dna_probe);

=cut

sub delete_ProbeSequence_links {
    my ( $self, $object ) = @_;
    
    my $dba = $self->DBAdaptor
         or confess "DBAdaptor not set";

    confess "Not an GeneTargeting::DBEntry::DNAProbe" unless
        $object->isa("GeneTargeting::DBEntry::DNAProbe");

    my $id = $object->id or confess "DNAProbe id not set";

    my $sth = $dba->dbh->prepare(q{
        DELETE FROM probe_sequence
        WHERE probe_id = ?
        });
    $sth->execute($id);
    return $sth->rows;
}

=head2 fetch_by_name

  my $dnaprobe = $dnaprobe_aptr->fetch_by_name('5prime_probe1');

=cut 

sub fetch_by_name {
    my ( $self, $required ) = @_;

    confess "Must pass a probe name" unless $required;
    my $dba = $self->DBAdaptor
        or confess "DBAdaptor not set";
        
    my $sth = $dba->dbh->prepare(q{
        SELECT probe_id
            , name
            , description
            , assembly
            , chromosome
            , start
            , end
            , strand
            , end_bias
        FROM probe
        WHERE name = ?
        });
    $sth->execute($required);    
    
    my (  $probe_id,
        , $name
        , $description
        , $assembly
        , $chromosome
        , $start
        , $end
        , $strand
        , $end_bias ) = $sth->fetchrow;
        
    if ($probe_id) {
        my $dnaprobe = GeneTargeting::DBEntry::DNAProbe->new;
        $dnaprobe->id($probe_id);
        $dnaprobe->name($name);
        $dnaprobe->description($description);
        $dnaprobe->assembly($assembly);
        $dnaprobe->chromosome($chromosome);
        $dnaprobe->start($start);
        $dnaprobe->end($end);
        $dnaprobe->strand($strand);
        $dnaprobe->end_bias($end_bias);       
        return $dnaprobe;
    } else {
        if ($self->debug) {
            carp "Failed to fetch DNAProbe with fetch_by_db_id '$required'";
        }
        return;
    }
}

=head2 store_DNAProbe_Sequence

Used to store a row in the probe_sequence table, adding a sequence
to a DNAProbe (both keyed by their id)

  $dnaprobe_aptr->store_DNAProbe_Sequence($dnaprobe, $seq);

Confesses upon failure.

=cut 

sub store_DNAProbe_Sequence {
    my ( $self, $dnaprobe, $sequence ) = @_;
    
    confess "Must pass a GeneTargeting::DBEntry::DNAProbe" unless $dnaprobe;
    confess "Not a GeneTargeting::DBEntry::DNAProbe" unless
        $dnaprobe->isa("GeneTargeting::DBEntry::DNAProbe");
    my $dnaprobe_id = $dnaprobe->id or confess "id not set for DNAProbe";
    
    confess "Must pass a GeneTargeting::DBEntry::Sequence" unless $sequence;
    confess "Not a GeneTargeting::DBEntry::Sequence" unless
        $sequence->isa("GeneTargeting::DBEntry::Sequence");
    my $sequence_id = $sequence->id or confess "id not set for Sequence";

    my $dba = $self->DBAdaptor
         or confess "DBAdaptor not set";

    my $sth = $dba->dbh->prepare(q{
        INSERT probe_sequence ( probe_id
            , sequence_id
            )
        VALUES (?
            , ?
            )
        });
        $sth->execute($dnaprobe_id,
            , $sequence_id
            );
            
    my $row_count = $sth->rows;
    unless ($row_count and ($row_count == 1)) {
        confess "No row inserted into probe_sequence";
    }
    return 1;    
}


=head2 get_Sequence_ids

Used to obtain the Sequence ids comprising a particular
job.

  my $seq_ids = $probe_aptr->get_Sequence_ids($job);

Returns a reference to an array of Sequence ids or undef.

=cut

sub get_Sequence_ids {
    my  ($self, $obj ) = @_;

    confess "GeneTargeting::DBEntry::DNAProbe" unless
        $obj->isa("GeneTargeting::DBEntry::DNAProbe");

    my $obj_id = $obj->id
        or confess "job_id not set";

    my $dba = $self->DBAdaptor
        or confess "DBAdaptor not set";
        
    my $sth = $dba->dbh->prepare(q{
        SELECT sequence_id
        FROM probe_sequence
        WHERE probe_id = ? 
        });
    $sth->execute($obj_id);
    
    my (@ids);
    while (my (@rows) = $sth->fetchrow) {
        push(@ids, @rows);
    }
    unless (@ids) {
        if ($self->debug) {
            carp "No ids fetched with get_Sequence_ids for DNAProbe id '$obj_id'";
        }
        return;
    }
    return \@ids;
}


1;
