# Supplementary material for: Automated design of genomic Southern blot probes
Source: BMC Genomics. 2010 Jan 29;11:74. doi: 10.1186/1471-2164-11-74 (PMC2830989; doi:10.1186/1471-2164-11-74)
Supplement: Additional file 1 — Software package for automated design of genomic Southern blot probes. Archive of all the components of the pipeline packaged using "tar", and subsequently compressed with "gzip". Includes source code, example configuration files, example output, and a user's guide for installation. [file 1471-2164-11-74-S1.GZ › southern_blot_design/modules/GeneTargeting/DBSQL/SequenceAdaptor.pm]

### GeneTargeting::DBSQL::SequenceAdaptor
#
# Copyright 2005-2009 Genes to Cognition Programme (G2C) and 
# Genome Research Limited (GRL)
#
# Contact: webmaster@genes2cognition.org
# See    : www.genes2cognition.org/software/southern_blot
#
# You may distribute this file/module under the terms of the Perl artistic
# licence: http://www.perlfoundation.org/artistic_license_2_0

=head1 NAME GeneTargeting::DBSQL::SequenceAdaptor

=head1 Constructor:

  my $dba = GeneTargeting::DBSQL::DBAdaptor->new;
  my $seq_aptr = $dba->get_SequenceAdaptor()
    or confess "Could not get SequenceAdaptor";

=head1 Use:

  my $seq = GeneTargeting::DBEntry::Sequence->new;
  $seq->assembly('NCBIM33');
  $seq->chromosome('Y');
  $seq->start(22052902);
  $seq->end(22052962);
  $seq->strand(1);
  $seq->dna('GTTTTATTAGCTTCAAATCAGACAATACCATGAAAGTTCATT
    TTCAGAAGGGTTAAGTGGA');

  $seq_aptr->store($seq);
    
  my $fetched_seq = $seq_aptr->fetch_by_db_id(1);
    
  my $fetched_seq = $seq_aptr->fetch_by_genomic_location(
        'NCBIM33', 'Y', 22052902, 22052962, 1);
    
=head1 DESCRIPTION

Database adaptor for storing and fetching
GeneTargeting::DBEntry::Sequence objects.

=head1 CONTACT

G2C B<email> webmaster@genes2cognition.org

=cut


package GeneTargeting::DBSQL::SequenceAdaptor;

use strict;
use warnings;
use Carp;

use base 'GeneTargeting::DBSQL::BaseAdaptor';

=head2 store

    $seq_aptr->store($sequence);

Given a sequence object of class GeneTargeting::DBEntry::Sequence,
stores it in the database. Confesses on failure

=cut

sub store {
    my( $self, $obj ) = @_;
    
    confess "Not a GeneTargeting::DBEntry::Sequence" unless
        $obj->isa("GeneTargeting::DBEntry::Sequence");

    my $dba = $self->DBAdaptor
         or confess "DBAdaptor not set";
    
    confess "Sequence id already set" if $obj->id;

    my $assembly   = $obj->assembly or confess "assembly not set";
    my $chromosome = $obj->chromosome or confess "chromosome not set";
    my $start      = $obj->start or confess "start not set";
    my $end        = $obj->end or confess "end not set";
    my $strand     = $obj->strand or confess "strand not set";
    my $dna        = $obj->dna or confess "dna not set";
    
    my $sth = $dba->dbh->prepare(q{
        INSERT sequence ( sequence_id
            , assembly
            , chromosome
            , start
            , end
            , strand
            , dna
            )
        VALUES (NULL
            , ?
            , ?
            , ?
            , ?
            , ?
            , ?
            )
        });
    $sth->execute($assembly
        , $chromosome
        , $start
        , $end
        , $strand
        , $dna
        );

    my $id = $sth->{'mysql_insertid'} or confess "Couldn't get mysql_insertid";
    $obj->id($id);
}

=head2 fetch_by_db_id

    my $seq = $seq_aptr->fetch_by_db_id(2);

Given a unique sequence id, returns a GeneTargeting::DB::Sequence object,
or undef on failure.

=cut

sub fetch_by_db_id {
    my ( $self, $required ) = @_;

    confess "Must pass id" unless $required;
    my $dba = $self->DBAdaptor
        or confess "DBAdaptor not set";

    my $sth = $dba->dbh->prepare(q{
        SELECT sequence_id
            , assembly
            , chromosome
            , start
            , end
            , strand
            , dna
        FROM sequence
        WHERE sequence_id = ?
        });
    $sth->execute($required);    
        
    my $seq = $self->_fetch_seq($sth);
    if ($self->debug and !$seq) {
        carp "Failed to fetch seq by id: '$required'";
    }
    
    return $seq;
}

=head2 delete

Given a GeneTargeting::DBEntry::Sequence object deletes it,
returns a count of how many rows were deleted which should
normally by one.

Confesses if the id of the sequence is not set, or no
object is passed.

  my $row_count = $sequence_aptr->delete($sequence);
  
=cut

sub delete {
    my ( $self, $object ) = @_;
    
    my $dba = $self->DBAdaptor
         or confess "DBAdaptor not set";

    confess "Not an GeneTargeting::DBEntry::Sequence" unless
        $object->isa("GeneTargeting::DBEntry::Sequence");

    my $id = $object->id or confess "Sequence id not set";

    my $sth = $dba->dbh->prepare(q{
        DELETE FROM sequence
        WHERE sequence_id = ?
        });
    $sth->execute($id);
    return $sth->rows;   
}

=head2 fetch_by_genomic_location

    my $seq = $seq_aptr->fetch_by_genomic_location(
        'NCBIM33', 'Y', 22052902, 22052962, 1);

=cut

sub fetch_by_genomic_location {
    my ( $self, $assembly, $chromosome, $start, $end
        , $strand ) = @_;

    confess "Must pass assembly" unless $assembly;
    confess "Must pass chromosome" unless $chromosome;
    confess "Must pass start" unless $start;
    confess "Must pass end" unless $end;
    confess "Must pass strand" unless $strand;
    
    my $dba = $self->DBAdaptor
        or confess "DBAdaptor not set";
        
    my $sth = $dba->dbh->prepare(q{
        SELECT sequence_id
            , assembly
            , chromosome
            , start
            , end
            , strand
            , dna
        FROM sequence
        WHERE assembly = ?
            and chromosome = ?
            and start = ?
            and end = ?
            and strand = ?
        });
    $sth->execute($assembly
        , $chromosome
        , $start
        , $end
        , $strand
        );    
        
    my $seq = $self->_fetch_seq($sth);
    if ($self->debug and !$seq) {
        carp "Failed to fetch seq by genomic location '$assembly'"
            . " '$chromosome' '$start' '$end' '$strand'";
    }
    return $seq;
}

sub _fetch_seq {
    my( $self, $sth ) = @_;

    my ( $sequence_id,
        , $assembly
        , $chromosome
        , $start
        , $end
        , $strand
        , $dna  ) = $sth->fetchrow;

    if ($sequence_id) {
        my $seq = GeneTargeting::DBEntry::Sequence->new;
        $seq->id($sequence_id);
        $seq->assembly($assembly);
        $seq->chromosome($chromosome);
        $seq->start($start);
        $seq->end($end);
        $seq->strand($strand);
        $seq->dna($dna);
        return $seq;        
    } else {
        return;
    }   
}

1;
