# Supplementary material for: Automated design of genomic Southern blot probes
Source: BMC Genomics. 2010 Jan 29;11:74. doi: 10.1186/1471-2164-11-74 (PMC2830989; doi:10.1186/1471-2164-11-74)
Supplement: Additional file 1 — Software package for automated design of genomic Southern blot probes. Archive of all the components of the pipeline packaged using "tar", and subsequently compressed with "gzip". Includes source code, example configuration files, example output, and a user's guide for installation. [file 1471-2164-11-74-S1.GZ › southern_blot_design/modules/GeneTargeting/DBSQL/DBAdaptor.pm]

# GeneTargeting::DBSQL::DBAdaptor
#
# Copyright 2005-2009 Genes to Cognition Programme (G2C) and 
# Genome Research Limited (GRL)
#
# Contact: webmaster@genes2cognition.org
# See    : www.genes2cognition.org/software/southern_blot
#
# You may distribute this file/module under the terms of the Perl artistic
# licence: http://www.perlfoundation.org/artistic_license_2_0

=pod

=head1 NAME - GeneTargeting::DBSQL::DBAdaptor

=head1 DESCRIPTION

DBAdaptor for the GeneTargeting MySQL analysis database.

 my $dba = GeneTargeting::DBSQL::DBAdaptor->new;
 $dba->host($host);
 $dba->db($db);
 $dba->user($user);
 $dba->pass($pass);
 $dba->privacy($privacy)
 $dba->dbh;         #To actually make the connection

The method names are pretty self-explanatory

Call the various get_Adaptor methods to get specific DBAdaptors
allowing one to store and retrieve the various GeneTargeting::DBEntry::
objects from the database e.g.

  my $seq_aptr = $dba->get_SequenceAdaptor();

Connecting to the database with $dba->dbh causes controlled vocabulary
information to be read from the database, which is cached in the 
GeneTargeting::DBEntry module (this doesnt happen if $dba->db =~ /login/i)

=head1 CONTACT

G2C B<email> webmaster@genes2cognition.org

=cut


package GeneTargeting::DBSQL::DBAdaptor;

use strict;
use warnings;
use Carp;
use DBI;
use GeneTargeting::ControlledVocabulary;
use GeneTargeting::DBSQL::ConfAdaptor;
use GeneTargeting::DBSQL::DNAProbeAdaptor;
use GeneTargeting::DBSQL::ExternalDBAdaptor;
use GeneTargeting::DBSQL::HitAdaptor;
use GeneTargeting::DBSQL::JobAdaptor;
use GeneTargeting::DBSQL::SequenceAdaptor;
use GeneTargeting::DBSQL::SequenceHitAdaptor;
use GeneTargeting::DBSQL::XrefAdaptor;
use GeneTargeting::Defs;
use GeneTargeting::Utils qw (map_dbentry_type_to_adaptor set_taxon_dbh);

=head2 new

=cut

sub new {
    my( $pkg ) = @_;

    return bless {}, $pkg;
}

=head2 debug

Turn debugging on or off with ->debug(0) or ->debug(1)
Actually not currently used by the module.

=cut

sub debug {
    my ( $self, $debug ) = @_;
    
    confess "dont call me";
    
    if (defined($debug)) {
        GeneTargeting::DBSQL::BaseAdaptor->debug('all');
    } 
    
    return GeneTargeting::DBSQL::BaseAdaptor->debug($self);
}

=head2 dbh

Method used to connect to the database, and get the database handle, also
initalises the controlled vocabulary system by calling
GeneTargeting::DBEntry::initalise_ControlledVocabulary

Connecting to a database by calling $dba->dbh, causes the API to pick up
controlled vocabulary information from the databasse. To stop this
happening when connecting to the login database, this method checks
$dba->db =~ /login/i, if its true, then cv pick-up is skipped.

=cut

sub dbh {
    my ( $self ) = @_;
    
    my $dbh;
    unless ($dbh = $self->{'_genetargeting_dbsql_dbh'}) {
        
        my $host     = $self->host;
        my $port     = $self->port;
        my $user     = $self->user;
        my $db       = $self->db;
        my $pass     = $self->pass;
        my $privacy  = $self->privacy;
        confess "No host specified" unless ($host);
        confess "No db specified"   unless ($db);
        confess "No user specified" unless ($user);

        # Make the database connection
        my $dsn = "DBI:mysql:database=$db;host=$host;port=$port";
        my $dbh = DBI->connect($dsn, $user, $pass, {'RaiseError' => 1});
        $self->{'_genetargeting_dbsql_dbh'} = $dbh;
        
        if ($self->can('initialise')) {
            $self->initialise;
        }
        
        #This prevents connecting to the login database picking up
        #And potentially overwriting the cached controlled vocabulary
        #Information, or failing if cv tables are not present in the
        #Login database
        #unless ($db =~ /login|xref/i) {
        unless ($db =~ /login/i) {
            my $cv = GeneTargeting::ControlledVocabulary->init($self);
            GeneTargeting::DBEntry::initalise_ControlledVocabulary($cv);
            set_taxon_dbh($dbh);
        }
    }
    return $dbh;
}

=head2 host

Name of the MySQL host machine

=cut

sub host {
    my ( $self, $host ) = @_;
    if ($host) {
        $self->{'_genetargeting_dbsql_host'} = $host;
    }
    unless ($self->{'_genetargeting_dbsql_host'}) {
        $self->{'_genetargeting_dbsql_host'} = $ENV{'HOST'};
    }
    return $self->{'_genetargeting_dbsql_host'};
}

=head2 db

Name of the database to connect to on the MySQL server

=cut

sub db {
    my ( $self, $db ) = @_;
    if ($db) {
        $self->{'_genetargeting_dbsql_db'} = $db;
    }
    return $self->{'_genetargeting_dbsql_db'};
}

=head2 user

User name to use to connect to the MySQL server

=cut

sub user {
    my ( $self, $user ) = @_;
    if ($user) {
        $self->{'_genetargeting_dbsql_user'} = $user;
    }
    return $self->{'_genetargeting_dbsql_user'};
}

=head2 pass

Password for the user

=cut

sub pass {
    my ( $self, $passwd ) = @_;
    if ($passwd) {
        $self->{'_genetargeting_dbsql_passwd'} = $passwd;
    }
    return $self->{'_genetargeting_dbsql_passwd'};
}

=head2 privacy

Set the privacy level for the DBAdaptor. Defaults to 0 (public).
Which means only public objects and db_ids are returned by the
privacy-enabled DBSQL Adaptors

Setting privacy to a value >0 enhances privilege in fetching
objects and db_ids. If $dba->privacy >= that stored in the
object_privacy table for the requested object/id, then it will
be returned. 

Valid range are intergers values 0-1000 inclusive.

=cut

sub debug_privacy {
    my ( $self, $privacy ) = @_;

    #Actually its stored in the BaseAdaptor;
    if (defined($privacy)) {
        GeneTargeting::DBSQL::BaseAdaptor->debug_privacy($privacy);
    }
    return GeneTargeting::DBSQL::BaseAdaptor->debug_privacy($privacy);
}    

sub privacy {
    my ( $self, $privacy ) = @_;

    if (defined($privacy)) {
        if ($privacy < 0 or $privacy > 1000) {
            confess "Invalid privacy: '$privacy'";
        }
        unless (int($privacy) == $privacy) {
            confess "privacy must be an integer: '$privacy'";
        }
        $self->{'_genetargeting_dbsql_privacy'} = $privacy;
    }

    #return a default privacy of 0 (i.e. public)
    unless (defined($self->{'_genetargeting_dbsql_privacy'})) {
        $self->{'_genetargeting_dbsql_privacy'} = 0;
    }
    return $self->{'_genetargeting_dbsql_privacy'};
}

=head2 privacy_filtered

Was the last fetch privacy_filtered?

=cut

sub privacy_filtered {
    my ( $self, $privacy_filtered ) = @_;

    if (defined($privacy_filtered)) {
        $self->{'_genetargeting_dbsql_privacy_filtered'} = $privacy_filtered;
    }
    return $self->{'_genetargeting_dbsql_privacy_filtered'};
}

=head2 port

Port for the MySQL server

=cut

sub port {
    my ( $self, $port ) = @_;
    if ($port) {
        $self->{'_genetargeting_dbsql_port'} = $port;
    }
    unless ($self->{'_genetargeting_dbsql_port'}) {
        $self->{'_genetargeting_dbsql_port'} = 3306;
    }
    return $self->{'_genetargeting_dbsql_port'};
}

sub DESTROY {
    my ( $self ) = @_;
    
    if (my $dbh = $self->{'_genetargeting_dbsql_dbh'}) {
        $dbh->disconnect;
    }
}

=head2 get_AlleleAdaptor

Used to obtain a GeneTargeting::DBSQL::AlleleAdaptor object, allowing
one to store and fetch GeneTargeting::DBEntry::Allele objects from the
database

=cut

sub get_AlleleAdaptor {
    my ( $self ) = @_;

    my $adaptor;
    unless ($adaptor = $self->{'_genetargeting_dbsql_alleleadaptor'}) {
        $adaptor = $self->{'_genetargeting_dbsql_alleleadaptor'} =
             GeneTargeting::DBSQL::AlleleAdaptor->new;
        $adaptor->DBAdaptor($self);
    }
    return $adaptor;
}

=head2 get_AntibodyAdaptor

Used to obtain a GeneTargeting::DBSQL::AntibodyAdaptor object, allowing
one to store and fetch GeneTargeting::DBEntry::Antibody objects from the
database

=cut

sub get_AntibodyAdaptor {
    my ( $self ) = @_;

    my $adaptor;
    unless ($adaptor = $self->{'_genetargeting_dbsql_antibodyadaptor'}) {
        $adaptor = $self->{'_genetargeting_dbsql_antibodyadaptor'} =
             GeneTargeting::DBSQL::AntibodyAdaptor->new;
        $adaptor->DBAdaptor($self);
    }
    return $adaptor;
}

=head2 get_ConfAdaptor

Used to obtain a GeneTargeting::DBSQL::ConfAdaptor object, allowing
one to store and fetch GeneTargeting::DBEntry::Conf objects from the
database

=cut

sub get_ConfAdaptor {
    my ( $self ) = @_;

    my $adaptor;
    unless ($adaptor = $self->{'_genetargeting_dbsql_confadaptor'}) {
        $adaptor = $self->{'_genetargeting_dbsql_confadaptor'} =
             GeneTargeting::DBSQL::ConfAdaptor->new;
        $adaptor->DBAdaptor($self);
    }
    return $adaptor;
}

=head2 get_ContactAdaptor

Used to obtain a GeneTargeting::DBSQL::ContactAdaptor object, allowing
one to store and fetch GeneTargeting::DBEntry::Address/Person objects
from the database

=cut

sub get_ContactAdaptor {
    my ( $self ) = @_;

    my $adaptor;
    unless ($adaptor = $self->{'_genetargeting_dbsql_contactadaptor'}) {
        $adaptor = $self->{'_genetargeting_dbsql_contactadaptor'} =
             GeneTargeting::DBSQL::ContactAdaptor->new;
        $adaptor->DBAdaptor($self);
    }
    return $adaptor;
}

=head2 get_DiseaseAdaptor

Used to obtain a GeneTargeting::DBSQL::DiseaseAdaptor object, allowing
one to store and fetch GeneTargeting::DBEntry::Disease objects
from the database

=cut

sub get_DiseaseAdaptor {
    my ( $self ) = @_;

    my $adaptor;
    unless ($adaptor = $self->{'_genetargeting_dbsql_diseaseadaptor'}) {
        $adaptor = $self->{'_genetargeting_dbsql_diseaseadaptor'} =
             GeneTargeting::DBSQL::DiseaseAdaptor->new;
        $adaptor->DBAdaptor($self);
    }
    return $adaptor;
}

=head2 get_ExperimentAdaptor

Used to obtain a GeneTargeting::DBSQL::ExperimentAdaptor object, allowing
one to store/fetch subtypes of GeneTargeting::DBEntry::Experiment
into/from the database

=cut

sub get_ExperimentAdaptor {
    my ( $self ) = @_;

    my $adaptor;
    unless ($adaptor = $self->{'_genetargeting_dbsql_experimentadaptor'}) {
        $adaptor = $self->{'_genetargeting_dbsql_experimentadaptor'} =
             GeneTargeting::DBSQL::ExperimentAdaptor->new;
        $adaptor->DBAdaptor($self);
    }
    return $adaptor;
}

=head2 get_ExternalDBAdaptor

Used to obtain a GeneTargeting::DBSQL::ExternalDBAdaptor object, allowing
one to store and fetch GeneTargeting::DBEntry::ExternalDBAdaptor objects from the
database

=cut

sub get_ExternalDBAdaptor {
    my ( $self ) = @_;

    my $adaptor;
    unless ($adaptor = $self->{'_genetargeting_dbsql_externaldbadaptor'}) {
        $adaptor = $self->{'_genetargeting_dbsql_externaldbadaptor'} =
             GeneTargeting::DBSQL::ExternalDBAdaptor->new;
        $adaptor->DBAdaptor($self);
    }
    return $adaptor;
}

=head2 get_HitAdaptor

Used to obtain a GeneTargeting::DBSQL::HitAdaptor object, allowing
one to store and fetch GeneTargeting::DBEntry::Hit objects from the
database

=cut

sub get_HitAdaptor {
    my ( $self ) = @_;

    my $adaptor;
    unless ($adaptor = $self->{'_genetargeting_dbsql_hitadaptor'}) {
        $adaptor = $self->{'_genetargeting_dbsql_hitadaptor'} =
             GeneTargeting::DBSQL::HitAdaptor->new;
        $adaptor->DBAdaptor($self);
    }
    return $adaptor;
}

=head2 get_JobAdaptor

Used to obtain a GeneTargeting::DBSQL::JobAdaptor object, allowing
one to store and fetch GeneTargeting::DBEntry::Job objects from the
database

=cut

sub get_JobAdaptor {
    my ( $self ) = @_;

    my $adaptor;
    unless ($adaptor = $self->{'_genetargeting_dbsql_jobadaptor'}) {
        $adaptor = $self->{'_genetargeting_dbsql_jobadaptor'} =
             GeneTargeting::DBSQL::JobAdaptor->new;
        $adaptor->DBAdaptor($self);
    }
    return $adaptor;
}

=head2 get_LiteratureAdaptor

Used to obtain a GeneTargeting::DBSQL::LiteratureAdaptor object, allowing
one to store and fetch GeneTargeting::DBEntry::Literature objects from the
database

=cut

sub get_LiteratureAdaptor {
    my ( $self ) = @_;

    my $adaptor;
    unless ($adaptor = $self->{'_genetargeting_dbsql_literatureadaptor'}) {
        $adaptor = $self->{'_genetargeting_dbsql_literatureadaptor'} =
             GeneTargeting::DBSQL::LiteratureAdaptor->new;
        $adaptor->DBAdaptor($self);
    }
    return $adaptor;
}

=head2 get_ResourceAdaptor

Used to obtain a GeneTargeting::DBSQL::ResourceAdaptor object, allowing
one to store and fetch GeneTargeting::DBEntry::Resource objects from the
database

=cut

sub get_ResourceAdaptor {
    my ( $self ) = @_;

    my $adaptor;
    unless ($adaptor = $self->{'_genetargeting_dbsql_resourceadaptor'}) {
        $adaptor = $self->{'_genetargeting_dbsql_resourceadaptor'} =
             GeneTargeting::DBSQL::ResourceAdaptor->new;
        $adaptor->DBAdaptor($self);
    }
    return $adaptor;
}

=head2 get_SequenceAdaptor

Used to obtain a GeneTargeting::DBSQL::SequenceAdaptor object, allowing
one to store and fetch GeneTargeting::DBEntry::Sequence objects from the
database

=cut

sub get_SequenceAdaptor {
    my ( $self ) = @_;

    my $adaptor;
    unless ($adaptor = $self->{'_genetargeting_dbsql_sequenceadaptor'}) {
        $adaptor = $self->{'_genetargeting_dbsql_sequenceadaptor'} =
             GeneTargeting::DBSQL::SequenceAdaptor->new;
        $adaptor->DBAdaptor($self);
    }
    return $adaptor;
}

=head2 get_LoginAdaptor

Used to obtain a GeneTargeting::DBSQL::LoginAdaptor object, allowing
one to fetch privacy details for users from the login
database

=cut

sub get_LoginAdaptor {
    my ( $self ) = @_;

    my $adaptor;
    unless ($adaptor = $self->{'_genetargeting_dbsql_loginadaptor'}) {
        $adaptor = $self->{'_genetargeting_dbsql_loginadaptor'} =
             GeneTargeting::DBSQL::LoginAdaptor->new;
        $adaptor->DBAdaptor($self);
    }
    return $adaptor;
}

=head2 get_TextSearchAdaptor

Used to obtain a GeneTargeting::DBSQL::TextSearchAdaptor object, allowing
one to store and fetch GeneTargeting::DBEntry::TextSearch objects from the
database

=cut

sub get_TextSearchAdaptor {
    my ( $self ) = @_;

    my $adaptor;
    unless ($adaptor = $self->{'_genetargeting_dbsql_textsearchadaptor'}) {
        $adaptor = $self->{'_genetargeting_dbsql_textsearchadaptor'} =
             GeneTargeting::DBSQL::TextSearchAdaptor->new;
        $adaptor->DBAdaptor($self);
    }
    return $adaptor;
}

=head2 get_SequenceHitAdaptor

Used to obtain a GeneTargeting::DBSQL::SequenceHitAdaptor object, allowing
one to store and fetch GeneTargeting::DBEntry::SequenceHit objects from the
database

=cut

sub get_SequenceHitAdaptor {
    my ( $self ) = @_;

    my $adaptor;
    unless ($adaptor = $self->{'_genetargeting_dbsql_sequencehitadaptor'}) {
        $adaptor = $self->{'_genetargeting_dbsql_sequencehitadaptor'} =
             GeneTargeting::DBSQL::SequenceHitAdaptor->new;
        $adaptor->DBAdaptor($self);
    }
    return $adaptor;
}

=head2 get_XrefAdaptor

Used to obtain a GeneTargeting::DBSQL::XrefAdaptor object, allowing
one to store and fetch GeneTargeting::DBEntry::Xref objects from the
database

=cut

sub get_XrefAdaptor {
    my ( $self ) = @_;

    my $adaptor;
    unless ($adaptor = $self->{'_genetargeting_dbsql_xrefadaptor'}) {
        $adaptor = $self->{'_genetargeting_dbsql_xrefadaptor'} =
             GeneTargeting::DBSQL::XrefAdaptor->new;
        $adaptor->DBAdaptor($self);
    }
    return $adaptor;
}

=head2 get_DNAProbeAdaptor

Used to obtain a GeneTargeting::DBSQL::get_DNAProbeAdaptor object, allowing
one to store and fetch GeneTargeting::DBEntry::DNAProbe objects from the
database

=cut

sub get_DNAProbeAdaptor {
    my ( $self ) = @_;

    my $adaptor;
    unless ($adaptor = $self->{'_genetargeting_dbsql_dnaprobeadaptor'}) {
        $adaptor = $self->{'_genetargeting_dbsql_dnaprobeadaptor'} =
             GeneTargeting::DBSQL::DNAProbeAdaptor->new;
        $adaptor->DBAdaptor($self);
    }
    return $adaptor;
}

=head2 get_GeneAdaptor

Used to obtain a GeneTargeting::DBSQL::GeneAdaptor object, allowing
one to store and fetch GeneTargeting::DBEntry::Gene objects from the
database

=cut

sub get_GeneAdaptor {
    my ( $self ) = @_;

    my $adaptor;
    unless ($adaptor = $self->{'_genetargeting_dbsql_geneadaptor'}) {
        $adaptor = $self->{'_genetargeting_dbsql_geneadaptor'} =
             GeneTargeting::DBSQL::GeneAdaptor->new;
        $adaptor->DBAdaptor($self);
    }
    return $adaptor;
}

=head2 get_GeneListAdaptor

Used to obtain a GeneTargeting::DBSQL::GeneListAdaptor object, allowing
one to store and fetch GeneTargeting::DBEntry::GeneList objects and
their links to GeneTargeting::DBEntry::Gene objects

=cut

sub get_GeneListAdaptor {
    my ( $self ) = @_;

    my $adaptor;
    unless ($adaptor = $self->{'_genetargeting_dbsql_gene_list_adaptor'}) {
        $adaptor = $self->{'_genetargeting_dbsql_gene_list_adaptor'} =
             GeneTargeting::DBSQL::GeneListAdaptor->new;
        $adaptor->DBAdaptor($self);
    }
    return $adaptor;
}

=head2 get_ExternalDB2Adaptor

Used to obtain a GeneTargeting::DBSQL::ExternalDB2Adaptor object, allowing
one to store and fetch GeneTargeting::DBEntry::ExternalDB2

=cut

sub get_ExternalDB2Adaptor {
    my ( $self ) = @_;

    my $adaptor;
    unless ($adaptor = $self->{'_genetargeting_dbsql_externaldb2_adaptor'}) {
        $adaptor = $self->{'_genetargeting_dbsql_externaldb2_adaptor'} =
             GeneTargeting::DBSQL::ExternalDB2Adaptor->new;
        $adaptor->DBAdaptor($self);
    }
    return $adaptor;
}

=head2 get_Xref2Adaptor

Used to obtain a GeneTargeting::DBSQL::Xref2Adaptor object, allowing
one to store and fetch GeneTargeting::DBEntry::Xref2 objects

=cut

sub get_Xref2Adaptor {
    my ( $self ) = @_;

    my $adaptor;
    unless ($adaptor = $self->{'_genetargeting_dbsql_xref2_adaptor'}) {
        $adaptor = $self->{'_genetargeting_dbsql_xref2_adaptor'} =
             GeneTargeting::DBSQL::Xref2Adaptor->new;
        $adaptor->DBAdaptor($self);
    }
    return $adaptor;
}

=head2 get_GeneLoadAdaptor

Used to obtain a GeneTargeting::DBSQL::GeneLoadAdaptor object

=cut

sub get_GeneLoadAdaptor {
    my ( $self ) = @_;

    my $adaptor;
    unless ($adaptor = $self->{'_genetargeting_dbsql_gene_load_adaptor'}) {
        $adaptor = $self->{'_genetargeting_dbsql_gene_load_adaptor'} =
             GeneTargeting::DBSQL::GeneLoadAdaptor->new;
        $adaptor->DBAdaptor($self);
    }
    return $adaptor;
}

=head2 get_VectorAdaptor

Used to obtain a GeneTargeting::DBSQL::VectorAdaptor object

=cut

sub get_VectorAdaptor {
    my ( $self ) = @_;

    my $adaptor;
    unless ($adaptor = $self->{'_genetargeting_dbsql_vector_adaptor'}) {
        $adaptor = $self->{'_genetargeting_dbsql_vector_adaptor'} =
             GeneTargeting::DBSQL::VectorAdaptor->new;
        $adaptor->DBAdaptor($self);
    }
    return $adaptor;
}

=head2 get_ColonyAdaptor

Used to obtain a GeneTargeting::DBSQL::ColonyAdaptor object

=cut

sub get_ColonyAdaptor {
    my ( $self ) = @_;

    my $adaptor;
    unless ($adaptor = $self->{'_genetargeting_dbsql_colony_adaptor'}) {
        $adaptor = $self->{'_genetargeting_dbsql_colony_adaptor'} =
             GeneTargeting::DBSQL::ColonyAdaptor->new;
        $adaptor->DBAdaptor($self);
    }
    return $adaptor;
}

=head2 get_CohortAdaptor

Used to obtain a GeneTargeting::DBSQL::CohortAdaptor object

=cut

sub get_CohortAdaptor {
    my ( $self ) = @_;

    my $adaptor;
    unless ($adaptor = $self->{'_genetargeting_dbsql_cohort_adaptor'}) {
        $adaptor = $self->{'_genetargeting_dbsql_cohort_adaptor'} =
             GeneTargeting::DBSQL::CohortAdaptor->new;
        $adaptor->DBAdaptor($self);
    }
    return $adaptor;
}

=head2 get_PersonAdaptor

Used to obtain a GeneTargeting::DBSQL::PersonAdaptor object

=cut

sub get_PersonAdaptor {
    my ( $self ) = @_;

    my $adaptor;
    unless ($adaptor = $self->{'_genetargeting_dbsql_person_adaptor'}) {
        $adaptor = $self->{'_genetargeting_dbsql_person_adaptor'} =
             GeneTargeting::DBSQL::PersonAdaptor->new;
        $adaptor->DBAdaptor($self);
    }
    return $adaptor;
}

=head2 get_AddressAdaptor

Used to obtain a GeneTargeting::DBSQL::AddressAdaptor object

=cut

sub get_AddressAdaptor {
    my ( $self ) = @_;

    my $adaptor;
    unless ($adaptor = $self->{'_genetargeting_dbsql_address_adaptor'}) {
        $adaptor = $self->{'_genetargeting_dbsql_address_adaptor'} =
             GeneTargeting::DBSQL::AddressAdaptor->new;
        $adaptor->DBAdaptor($self);
    }
    return $adaptor;
}

=head2 get_PersonAdaptor

Used to obtain a GeneTargeting::DBSQL::ProtocolAdaptor object

=cut

sub get_ProtocolAdaptor {
    my ( $self ) = @_;

    my $adaptor;
    unless ($adaptor = $self->{'_genetargeting_dbsql_protocol_adaptor'}) {
        $adaptor = $self->{'_genetargeting_dbsql_protocol_adaptor'} =
             GeneTargeting::DBSQL::ProtocolAdaptor->new;
        $adaptor->DBAdaptor($self);
    }
    return $adaptor;
}


=head2 get_Adaptor_by_DBEntry

Given a GeneTargeting::DBEntry object or a scalar string or such a
class type, returns an Adaptor to fetch that DBEntry subtype.

Confesses if nothing is passed, or a suitable Adaptor type cant
be determined by the mappings in GeneTargeting::Defs.pm

=cut

sub get_Adaptor_by_DBEntry {
    my ( $dba, $db_entry ) = @_;
    
    confess "Must pass a GeneTargeting::DBEntry object (or type)"
        unless $db_entry;
         
    my $type;
    if (ref($db_entry)) {
        $type = ref($db_entry);
    } else {
        $type = $db_entry;
    }
    unless ($type =~ /^GeneTargeting::DBEntry::/) {
        confess "Bad GeneTargeting::DBEntry object (or type) '$type'";
    }
    
    my $adaptor_type = map_dbentry_type_to_adaptor($type)
        or confess "Could not get Adaptor type for '$type'";
    
    my $get_aptr_method = $GeneTargeting::Defs::adaptor_to_get_adaptor_mapping{$adaptor_type}
        or confess "Could not get method for '$adaptor_type'";
    
    my $aptr = $dba->$get_aptr_method()
        or confess "Could not get Adaptor for $type";

    return $aptr;    
}

1;
