# Supplementary material for: Automated design of genomic Southern blot probes
Source: BMC Genomics. 2010 Jan 29;11:74. doi: 10.1186/1471-2164-11-74 (PMC2830989; doi:10.1186/1471-2164-11-74)
Supplement: Additional file 1 — Software package for automated design of genomic Southern blot probes. Archive of all the components of the pipeline packaged using "tar", and subsequently compressed with "gzip". Includes source code, example configuration files, example output, and a user's guide for installation. [file 1471-2164-11-74-S1.GZ › southern_blot_design/modules/GeneTargeting/DBSQL/ExternalDBAdaptor.pm]

### GeneTargeting::DBSQL::ExternalDBAdaptor
#
# Copyright 2005-2009 Genes to Cognition Programme (G2C) and 
# Genome Research Limited (GRL)
#
# Contact: webmaster@genes2cognition.org
# See    : www.genes2cognition.org/software/southern_blot
#
# You may distribute this file/module under the terms of the Perl artistic
# licence: http://www.perlfoundation.org/artistic_license_2_0

=head1 NAME GeneTargeting::DBSQL::SequenceAdaptor

=head1 Constructor:

  my $dba = GeneTargeting::DBSQL::DBAdaptor->new;
  my $ext_db_aptr = $dba->get_ExternalDBAdaptor()
    or confess "Could not get ExternalDBAdaptor";

=head1 Use:

  my $ext_db = GeneTargeting::DBEntry::ExternalDB->new;
  $ext_db->db_name('test');
  $ext_db->display_label('test_db');
  $ext_db->sequence_source('obda::/crap');
  $ext_db->description('description here');
  $ext_db_aptr->store($seq);
    
  my $fetched_ext_db = $ext_db_aptr->fetch_by_db_id(1);
  my $fetched_ext_db = $ext_db_aptr->fetch_by_name('test');

=head1 DESCRIPTION

Database adaptor for storing and fetching
GeneTargeting::DBEntry::ExternalDB objects.

=head1 CONTACT

G2C B<email> webmaster@genes2cognition.org

=cut


package GeneTargeting::DBSQL::ExternalDBAdaptor;

use strict;
use warnings;
use Carp;
use base 'GeneTargeting::DBSQL::BaseAdaptor';

=head2 debug

Switch debug output on/off in the JobAdaptor

$job_aptr->debug(1|0)

Debugging is switched on if the value passed is true

=cut

sub debug {
    my ( $self, $debug ) = @_;
    
    if (defined($debug)) {
        $self->{_genetargeting_dbsql_externaldbadaptor_debug} = $debug;
    }
    return $self->{_genetargeting_dbsql_externaldbadaptor_debug};
}


=head2 store

    $dba->store($ExternalDB);

Given an ExternalDB object of class GeneTargting::DBEntry::ExternalDB,
stores it in the database. Confesses on failure

=cut

sub store {
    my( $self, $obj ) = @_;
    
    confess "Not an GeneTargeting::DBEntry::ExternalDB" unless
        $obj->isa("GeneTargeting::DBEntry::ExternalDB");

    my $dba = $self->DBAdaptor
         or confess "DBAdaptor not set";
    
    confess "ExternalDB id already set" if $obj->id;
    my $db_name = $obj->db_name
        or confess "db_name not set";
    my $description = $obj->description;
    my $display_label = $obj->display_label;
    my $sequence_source = $obj->sequence_source;

    my $sth = $dba->dbh->prepare(q{
        INSERT external_db ( external_db_id
            , db_name
            , description
            , display_label
            , sequence_source
            )
        VALUES (NULL
            , ?
            , ?
            , ?
            , ?
            )
        });
        $sth->execute($db_name
            , $description
            , $display_label
            , $sequence_source
            );
        
        my $obj_id = $sth->{'mysql_insertid'}
            or confess "Couldn't get mysql_insertid";
        $obj->id($obj_id);
}

=head2 fetch_by_db_id

  my $ext_db = $ext_db_aptr->fetch_by_db_id(3);

=cut

sub fetch_by_db_id {
    my ( $self, $required ) = @_;

    my $dba = $self->DBAdaptor
        or confess "DBAdaptor not set";
        
    my $sth = $dba->dbh->prepare(q{
        SELECT external_db_id
            , db_name
            , description
            , display_label
            , sequence_source
        FROM external_db
        WHERE external_db_id = ?
        });
    $sth->execute($required);    
        
    my $ExternalDB = $self->_fetch_ExternalDB($sth);
    if ($self->debug and !$ExternalDB) {
        carp "Failed to fetch ExternalDB by id: '$required'";
    }

    return $ExternalDB;
}

=head2

  my $ext_db = $ext_db_aptr->fetch_by_name('test');

=cut

sub fetch_by_name {
    my ( $self, $required ) = @_;

    my $dba = $self->DBAdaptor
        or confess "DBAdaptor not set";
        
    my $sth = $dba->dbh->prepare(q{
        SELECT external_db_id
            , db_name
            , description
            , display_label
            , sequence_source
        FROM external_db
        WHERE db_name = ?
        });
    $sth->execute($required);    
        
    my $ExternalDB = $self->_fetch_ExternalDB($sth);
    if ($self->debug and !$ExternalDB) {
        carp "Failed to fetch ExternalDB by name: '$required'";
    }

    return $ExternalDB;
}

sub _fetch_ExternalDB {
    my( $self, $sth ) = @_;

    my (  $external_db_id
        , $db_name
        , $description
        , $display_label
        , $sequence_source ) = $sth->fetchrow;
    
    if ($external_db_id) {
        my $ExternalDB = GeneTargeting::DBEntry::ExternalDB->new;
        $ExternalDB->id($external_db_id);
        $ExternalDB->db_name($db_name);
        $ExternalDB->description($description);
        $ExternalDB->display_label($display_label);
        $ExternalDB->sequence_source($sequence_source);
        return $ExternalDB;        
    } else {
        return;
    }   
}


1;
