# Supplementary material for: Automated design of genomic Southern blot probes
Source: BMC Genomics. 2010 Jan 29;11:74. doi: 10.1186/1471-2164-11-74 (PMC2830989; doi:10.1186/1471-2164-11-74)
Supplement: Additional file 1 — Software package for automated design of genomic Southern blot probes. Archive of all the components of the pipeline packaged using "tar", and subsequently compressed with "gzip". Includes source code, example configuration files, example output, and a user's guide for installation. [file 1471-2164-11-74-S1.GZ › southern_blot_design/modules/GeneTargeting/DBSQL/ConfAdaptor.pm]

### GeneTargeting::DBSQL::ConfAdaptor
#
# Copyright 2005-2009 Genes to Cognition Programme (G2C) and 
# Genome Research Limited (GRL)
#
# Contact: webmaster@genes2cognition.org
# See    : www.genes2cognition.org/software/southern_blot
#
# You may distribute this file/module under the terms of the Perl artistic
# licence: http://www.perlfoundation.org/artistic_license_2_0

=head1 NAME GeneTargeting::DBSQL::ConfAdaptor

=head1 Constructor:

  my $dba = GeneTargeting::DBSQL::DBAdaptor->new;
  my $conf_aptr = $dba->get_ConfAdaptor()
    or confess "Could not get ConfAdaptor";

=head1 Use:

  my $conf = GeneTargeting::DBEntry::Conf::Exonerate->new;
  $conf->name('Exonerate_mouse_NCBIM33');
  $conf->description('Search against mouse genome NCBI33 assembly');
  $conf->args('--bestn 1');
  $conf_aptr->store($conf);

  my $conf = $conf_aptr->fetch_by_db_id(1);
  
  my $conf = $conf_aptr->fetch_by_name('Exonerate_mouse_NCBIM33');
  
=head1 DESCRIPTION

Database adaptor for storing and fetching GeneTargeting::DBEntry::Conf objects.

=head1 CONTACT

G2C B<email> webmaster@genes2cognition.org

=cut


package GeneTargeting::DBSQL::ConfAdaptor;

use strict;
use warnings;
use Carp;
use base 'GeneTargeting::DBSQL::BaseAdaptor';

=head2 debug

Switch debug output on/off in the ConfAdaptor

  $conf_aptr->debug(1|0)

Debugging is switched on if the value passed is true

=cut

sub debug {
    my ( $self, $debug ) = @_;
    
    if (defined($debug)) {
        $self->{_genetargeting_dbsql_confadaptor_debug} = $debug;
    }
    return $self->{_genetargeting_dbsql_confadaptor_debug};
}

=head2 store

  $conf_aptr->store($conf);

Given a Conf object of class GeneTargeting::DBEntry::Conf,
stores it in the database. Confesses on failure
  
=cut

sub store {
    my( $self, $Conf ) = @_;

    confess "Not an GeneTargeting::DBEntry::Conf" unless
        $Conf->isa("GeneTargeting::DBEntry::Conf");

    my $dba = $self->DBAdaptor
         or confess "DBAdaptor not set";
    
    confess "id already set" if $Conf->id;

    my $conf_name = $Conf->name
        or confess "name not set";
    my $conf_text = $Conf->text
        or confess "text not set";
    my $conf_description = $Conf->description;
    my $conf_class = ref($Conf);

    my $sth = $dba->dbh->prepare(q{
        INSERT conf (conf_id
            , conf_name
            , conf_class
            , conf_description
            , conf_text
            )
        VALUES (NULL
            , ?
            , ?
            , ?
            , ?
            )
        });
    $sth->execute($conf_name
        , $conf_class
        , $conf_description
        , $conf_text
        );
    my $id = $sth->{'mysql_insertid'}
        or confess "Couldn't get mysql_insertid";
    $Conf->id($id);
}

=head2 fetch_by_name

  my $conf = $conf_aptr->fetch_by_name('Exonerate_mouse_NCBIM33');

=cut

sub fetch_by_name {
    my( $self, $required ) = @_;

    my $dba = $self->DBAdaptor
         or confess "DBAdaptor not set";
    
    my $sth = $dba->dbh->prepare(q{
        SELECT conf_id
            , conf_name
            , conf_class
            , conf_description
            , conf_text
        FROM conf
        WHERE conf_name = ?
        });
    $sth->execute($required);    
        
    my $conf = $self->_fetch_Conf($sth);
    if ($self->debug and !$conf) {
        carp "Failed to fetch Conf with fetch_by_name  '$required'";
    }
    return $conf;
}

=head2 fetch_by_db_id

  my $conf = $conf_aptr->fetch_by_db_id(1);

=cut

sub fetch_by_db_id {
    my( $self, $required ) = @_;

    my $dba = $self->DBAdaptor
         or confess "DBAdaptor not set";

    my $sth = $dba->dbh->prepare(q{
        SELECT conf_id
            , conf_name
            , conf_class
            , conf_description
            , conf_text
        FROM conf
        WHERE conf_id = ?
        });
    $sth->execute($required); 
    
    my $conf = $self->_fetch_Conf($sth);
    if ($self->debug and !$conf) {
        carp "Failed to fetch Conf with fetch_by_db_id '$required'";
    }
    return $conf;
}

=head2 fetch_by_Job_id

  my $conf = $conf_aptr->fetch_by_Job_id(1);

=cut

sub fetch_by_Job_id {
    my( $self, $required ) = @_;

    my $dba = $self->DBAdaptor
         or confess "DBAdaptor not set";

    my $sth = $dba->dbh->prepare(q{
        SELECT c.conf_id
            , c.conf_name
            , c.conf_class
            , c.conf_description
            , c.conf_text
        FROM conf c
            , job j
        WHERE j.conf_id = c.conf_id
            AND j.job_id = ?
        });
    $sth->execute($required); 
    
    my $conf = $self->_fetch_Conf($sth);
    if ($self->debug and !$conf) {
        carp "Failed to fetch Conf with fetch_by_Job_id '$required'";
    }
    return $conf;
}

sub _fetch_Conf {
    my( $self, $sth ) = @_;

    my (  $conf_id
        , $conf_name
        , $conf_class
        , $conf_description 
        , $conf_text ) = $sth->fetchrow;
   
    if ($conf_id) {
        my $Conf = $conf_class->new;
        $Conf->id($conf_id);
        $Conf->name($conf_name);
        $Conf->description($conf_description);
        $Conf->text($conf_text);
        return $Conf;
    }
    return;
}

1;
