# Supplementary material for: Automated design of genomic Southern blot probes
Source: BMC Genomics. 2010 Jan 29;11:74. doi: 10.1186/1471-2164-11-74 (PMC2830989; doi:10.1186/1471-2164-11-74)
Supplement: Additional file 1 — Software package for automated design of genomic Southern blot probes. Archive of all the components of the pipeline packaged using "tar", and subsequently compressed with "gzip". Includes source code, example configuration files, example output, and a user's guide for installation. [file 1471-2164-11-74-S1.GZ › southern_blot_design/modules/GeneTargeting/DBSQL/HitAdaptor.pm]

### GeneTargeting::DBSQL::HitAdaptor
#
# Copyright 2005-2009 Genes to Cognition Programme (G2C) and 
# Genome Research Limited (GRL)
#
# Contact: webmaster@genes2cognition.org
# See    : www.genes2cognition.org/software/southern_blot
#
# You may distribute this file/module under the terms of the Perl artistic
# licence: http://www.perlfoundation.org/artistic_license_2_0

=head1 NAME - GeneTargeting::DBSQL::HitAdaptor

=head1 Constructor:

  my $dba = GeneTargeting::DBSQL::DBAdaptor->new;
  my $hit_aptr = $dba->HitAdaptor()
    or confess "Could not get HitAdaptor";

=head1 Use:

  $hit_aptr->store($hit);

=head1 DESCRIPTION

Database adaptor for storing/fetching GeneTargeting::DBEntry::Hit
objects

=head1 CONTACT

G2C B<email> webmaster@genes2cognition.org

=cut


package GeneTargeting::DBSQL::HitAdaptor;

use strict;
use warnings;
use Carp;
use base 'GeneTargeting::DBSQL::BaseAdaptor';

=head2 store

tested

=cut

sub store {
    my ( $self, $Hit ) = @_;
    
    confess "Not an GeneTargeting::DBEntry::Hit" unless
        $Hit->isa("GeneTargeting::DBEntry::Hit");

    my $dba = $self->DBAdaptor
         or confess "DBAdaptor not set";
    
    confess "Hit id already set" if $Hit->id;
    
    #Mandatory
    my $ext_db_id = $Hit->ext_db_id
        or confess "ext_db_id not set";
    my $accession = $Hit->accession
        or confess "accession not set";
    my $seq_length = $Hit->seq_length
        or confess "seq_length not set";
    
    #optional
    my $md5hex = $Hit->md5hex;
    my $gene_name = $Hit->gene_name;
    my $description = $Hit->description;
    if (length($accession) > 40) {
        confess "accession '$accession' is too long\n";
    }
        
    #Check if we already have the Xref, else create and store one
    my $Xref_aptr = $dba->get_XrefAdaptor();
    my $Xref = $Xref_aptr->
        fetch_by_accession_and_ext_db_id($accession, $ext_db_id);
    unless ($Xref) {
        #Create an Xref for the Hit data, store it
        $Xref = GeneTargeting::DBEntry::Xref->new;
        $Xref->accession($accession);
        $Xref->ext_db_id($ext_db_id);
        $Xref->description($description);
        $Xref->gene_name($gene_name);
        $Xref_aptr->store($Xref);
        $Hit->add_Xref($Xref); #Recently added
    }
    
    #Insert into Hit table
    my $sth = $dba->dbh->prepare(q{
        INSERT hit (hit_id
            , xref_id
            , md5hex
            , seq_length
            )
        VALUES (NULL
            , ?
            , ?
            , ?
            )
        });
    $sth->execute($Xref->id
        , $md5hex
        , $seq_length);
    my $hit_id = $sth->{'mysql_insertid'}
        or confess "Couldn't get mysql_insertid";
    $Hit->id($hit_id);
    
    #Finally store in hit_xref
    $sth = $dba->dbh->prepare(q{
        INSERT hit_xref (hit_id
            , xref_id
            )
        VALUES (?
            , ?
            )
        });
    $sth->execute($Hit->id
        , $Xref->id
        );
    my $row_count = $sth->rows;
    unless ($row_count and ($row_count == 1)) {
        confess "No row inserted into hit_xref";
    }
    return 1;    
}

=head2 fetch_by_Sequence_id_Conf_id

    my $hits = $hit_aptr->fetch_by_Sequence_id_Conf_id(1, 2);

=cut

sub fetch_by_Sequence_id_Conf_id {
    my ( $self, $seq_id, $conf_id ) = @_;
    
    confess "Must pass a seq id" unless $seq_id;
    confess "Must pass a conf id" unless $conf_id;
    
    my $dba = $self->DBAdaptor
        or confess "DBAdaptor not set";

    my $sequencehit_aptr = $dba->get_SequenceHitAdaptor()
        or confess "Could not get_SequenceHitAdaptor"; 

    my $sth = $dba->dbh->prepare(q{
        SELECT distinct hit_id
        FROM sequence_hit
        WHERE sequence_id = ?
            and conf_id = ?
        });
    $sth->execute($seq_id, $conf_id);
    
    my @hit_ids;
    while (my @rows = $sth->fetchrow) {
        push(@hit_ids, @rows);
    }
    return unless @hit_ids;
    
    my @hits;
    foreach my $hit_id (@hit_ids) {
        
        my $hit = $self->fetch_by_db_id($hit_id)
            or confess "Could not fetch Hit by id: $hit_id";
        
        unless ($sequencehit_aptr->fetch_for_hit_by_sequence_id_conf_id(
            $hit, $seq_id, $conf_id)) {
            confess "No SequenceHits fetched for hit id: $hit_id"
                , ", sequence id: $seq_id, conf_id: $conf_id";
        } 
        push(@hits, $hit);
    }
    
    unless (@hits) {
        return;
    }
    return \@hits;
}


=head2 fetch_by_db_id

  my $hit = $hit_aptr->fetch_by_db_id(4);

=cut

sub fetch_by_db_id {
    my( $self, $required ) = @_;
    
    my $dba = $self->DBAdaptor
        or confess "DBAdaptor not set";
    unless ($required)  {
        confess "Must pass id";
    }

    my $sth = $dba->dbh->prepare(q{
        SELECT h.hit_id
            , h.md5hex
            , h.seq_length
            , e.db_name
            , e.external_db_id
            , x.accession
            , x.description
            , x.gene_name
            , h.xref_id
        FROM hit h
            , xref x
            , external_db e
        WHERE h.xref_id = x.xref_id
            AND x.external_db_id = e.external_db_id
            AND h.hit_id = ?
        });
    $sth->execute($required);

    my $Hit = $self->_fetch_Hit($sth);
    return $Hit;
}

=head2 fetch_by_accession_and_ext_db_id

  my $hit = $hit_aptr->fetch_by_db_id('myacc', 4);

=cut

sub fetch_by_accession_and_ext_db_id {
    my( $self, $accession, $ext_db_id ) = @_;
    
    my $dba = $self->DBAdaptor
        or confess "DBAdaptor not set";
    unless ($accession and $ext_db_id)  {
        confess "Must pass accession and db_name";
    }

    my $sth = $dba->dbh->prepare(q{
        SELECT h.hit_id
            , h.md5hex
            , h.seq_length
            , e.db_name
            , e.external_db_id
            , x.accession
            , x.description
            , x.gene_name
            , h.xref_id
        FROM hit h
            , xref x
            , external_db e
        WHERE h.xref_id = x.xref_id
            AND x.external_db_id = e.external_db_id
            AND x.accession = ?
            AND e.external_db_id = ?
        });
    $sth->execute($accession
        , $ext_db_id);

    my $hit = $self->_fetch_Hit($sth);
    return $hit;
}

sub _fetch_Hit {
    my( $self, $sth ) = @_;

    my ($hit_id
        , $md5hex
        , $seq_length
        , $db_name
        , $ext_db_id
        , $accession
        , $description
        , $gene_name
        , $xref_id) = $sth->fetchrow;

    if ($hit_id) {
        my $Hit = GeneTargeting::DBEntry::Hit->new;
        $Hit->id($hit_id);
        $Hit->md5hex($md5hex);
        $Hit->seq_length($seq_length);
        $Hit->db_name($db_name);
        $Hit->ext_db_id($ext_db_id);
        $Hit->accession($accession);
        $Hit->description($description) if $description;
        $Hit->gene_name($gene_name) if $gene_name;
        $Hit->xref_id($xref_id);
        return $Hit;
    } else {
        return;
    }
}

=head2 get_ExternalDB_ids

  Not tested

=cut

sub get_ExternalDB_ids {
    my( $self, $Hit ) = @_;
    
    my $fail_count = 0;
    confess "Not a GeneTargeting::DBEntry::Hit" unless
        $Hit->isa('GeneTargeting::DBEntry::Hit');

    my $dba = $self->DBAdaptor
         or confess "DBAdaptor not set";
    
    my $db_name = $Hit->db_name
        or confess "db_name not set";

    my $ExternalDB_aptr = $dba->get_ExternalDBAdaptor();

    my $ExternalDB = $ExternalDB_aptr->fetch_by_name($db_name);
    if ($ExternalDB) {
        $Hit->ext_db_id($ExternalDB->id);
    } else {
        $fail_count++;
    }
            
    foreach my $Xref ($Hit->get_Xrefs) {
        my $db_name = $Xref->db_name
            or confess "db_name not set";
        if ($db_name) {
            my $ExternalDB = $ExternalDB_aptr->fetch_by_name($db_name);
            if ($ExternalDB) {
                $Xref->ext_db_id($ExternalDB->id);
            } else {
                $fail_count++;
            }
        }
    }
    
    if ($fail_count) {
        return;
    }
    return 1;
}

=head2 fetch_by_accession_and_db

Not tested

=cut

sub fetch_by_accession_and_db {
    my( $self, $accession, $db_name ) = @_;
    
    my $dba = $self->DBAdaptor
        or confess "DBAdaptor not set";
    unless ($accession and $db_name)  {
        confess "Must pass accession and db_name";
    }

    my $sth = $dba->dbh->prepare(q{
        SELECT h.hit_id
            , h.md5hex
            , h.seq_length
            , e.db_name
            , e.external_db_id
            , x.accession
            , x.description
            , x.gene_name
            , h.xref_id
        FROM hit h
            , xref x
            , external_db e
        WHERE h.xref_id = x.xref_id
            AND x.external_db_id = e.external_db_id
            AND e.db_name = ?
            AND x.accession = ?
        });
    $sth->execute($db_name
        , $accession);

    my $Hit = $self->_fetch_Hit($sth);
    return $Hit;
}


1;
