# Supplementary material for: Automated design of genomic Southern blot probes
Source: BMC Genomics. 2010 Jan 29;11:74. doi: 10.1186/1471-2164-11-74 (PMC2830989; doi:10.1186/1471-2164-11-74)
Supplement: Additional file 1 — Software package for automated design of genomic Southern blot probes. Archive of all the components of the pipeline packaged using "tar", and subsequently compressed with "gzip". Includes source code, example configuration files, example output, and a user's guide for installation. [file 1471-2164-11-74-S1.GZ › southern_blot_design/modules/GeneTargeting/DBSQL/SequenceHitAdaptor.pm]

### GeneTargeting::DBSQL::SequenceHitAdaptor
#
# Copyright 2005-2009 Genes to Cognition Programme (G2C) and 
# Genome Research Limited (GRL)
#
# Contact: webmaster@genes2cognition.org
# See    : www.genes2cognition.org/software/southern_blot
#
# You may distribute this file/module under the terms of the Perl artistic
# licence: http://www.perlfoundation.org/artistic_license_2_0

=head1 NAME - GeneTargeting::DBSQL::SequenceHitAdaptor

=head1 Use:

  $seq_hit_aptr->store($seq_hit);

=head1 DESCRIPTION

Database adaptor for storing/fetching GeneTargeting::DBEntry::ComponentHit
objects

=head1 CONTACT

G2C B<email> webmaster@genes2cognition.org

=cut

package GeneTargeting::DBSQL::SequenceHitAdaptor;

use strict;
use warnings;
use Carp;
use base 'GeneTargeting::DBSQL::BaseAdaptor';

=head2 store

    $sequencehit_aptr->store($component_hit);
    
=cut

sub store {
    my ( $self, $obj ) = @_;
    
    confess "Not an GeneTargeting::DBEntry::ComponentHit" unless
        $obj->isa("GeneTargeting::DBEntry::ComponentHit");
    
    $self->store_ComponentHit($obj, 'Sequence');
}

=head2 store_ComponentHit

=cut

sub store_ComponentHit {
    my( $self, $obj, $mode ) = @_;

    my $dba = $self->DBAdaptor
         or confess "DBAdaptor not set";

    my ($table_name, $id_name);
    if ($mode eq 'Sequence') {
        $table_name = 'sequence_hit';
        $id_name = 'sequence_id';
    } else {
        confess "Unknown mode supplied to 'store_ComponentHit'\n";
    }
    
    #Mandatory
    my $query_id = $obj->query_id
        or confess "query_id not set";
    my $hit_id = $obj->hit_id
        or confess "hit_id not set";
    my $conf_id = $obj->conf_id
        or confess "conf_id not set";
    my $score = $obj->score
        or confess "score not set";
    my $query_start = $obj->query_start
        or confess "query_start not set";
    my $query_end = $obj->query_end
        or confess "query_end not set\n\n", print_hash_ref($obj);
    my $subject_start = $obj->subject_start
        or confess "subject_start not set";
    my $subject_end = $obj->subject_end
        or confess "subject_end not set";
    my $query_strand = $obj->query_strand;
    my $subject_strand = $obj->subject_strand;
    unless (defined($query_strand)) {
        confess "query_strand not set";
    }
    unless (defined($subject_strand)) {
        confess "subject_strand not set";
    }
        
    #Optional
    my $P_value = $obj->P_value;
    my $cigar_line = $obj->cigar_line;
    my $query_frame = $obj->query_frame;
    my $subject_frame = $obj->subject_frame;
    my $percent_id = $obj->percent_id;
    my $soft_masked = $obj->soft_masked;
         
    my $sth = $dba->dbh->prepare(qq{
        INSERT $table_name ($id_name
            , hit_id
            , conf_id
            , score
            , P_value
            , query_start
            , query_end
            , query_frame
            , query_strand
            , subject_start
            , subject_end
            , subject_frame
            , subject_strand
            , cigar_line
            , percent_id
            , soft_masked
            )
        VALUES (?
            , ?
            , ?
            , ?
            , ?
            , ?
            , ?
            , ?
            , ?
            , ?
            , ?
            , ?
            , ?
            , ?
            , ?
            , ?
            )
        });
    $sth->execute($query_id
        , $hit_id
        , $conf_id
        , $score
        , $P_value
        , $query_start
        , $query_end
        , $query_frame
        , $query_strand
        , $subject_start
        , $subject_end
        , $subject_frame
        , $subject_strand
        , $cigar_line
        , $percent_id
        , $soft_masked
        );
}

=head2 delete_SequenceHit_links

Given an object of class GeneTargeting::DBEntry::Sequence
deletes rows from the sequence_hit table by the id of the
Sequences passed.

Returns a count of how many rows (if any) were deleted

  my $count = $sequence_hit_aptr->delete_SequenceHit_links($sequence);

=cut

sub delete_SequenceHit_links {
    my ( $self, $object ) = @_;
    
    my $dba = $self->DBAdaptor
         or confess "DBAdaptor not set";

    confess "Not an GeneTargeting::DBEntry::Sequence" unless
        $object->isa("GeneTargeting::DBEntry::Sequence");

    my $id = $object->id or confess "Sequence id not set";

    my $sth = $dba->dbh->prepare(q{
        DELETE FROM sequence_hit
        WHERE sequence_id = ?
        });
    $sth->execute($id);
    return $sth->rows;
}

=head2 fetch_for_hit_by_sequence_id_conf_id

=cut

sub fetch_for_hit_by_sequence_id_conf_id {
    my ( $self, $hit, $sequence_id, $conf_id ) = @_;

    my $dba = $self->DBAdaptor
         or confess "DBAdaptor not set";

    confess "Not an GeneTargeting::DBEntry::Hit" unless
        $hit->isa("GeneTargeting::DBEntry::Hit");
    my $hit_id = $hit->id or confess "Hit id not set";
    confess "Must pass a sequence id" unless $sequence_id;
    confess "Must pass a conf id" unless $conf_id;

    my $sth = $dba->dbh->prepare(q{
        SELECT sequence_id
            , hit_id
            , conf_id
            , score
            , P_value
            , query_start
            , query_end
            , query_frame
            , query_strand
            , subject_start
            , subject_end
            , subject_frame
            , subject_strand
            , cigar_line
            , percent_id
            , soft_masked
        FROM sequence_hit
        WHERE sequence_id = ?
            AND hit_id = ?
            AND conf_id = ?
        });
    $sth->execute($sequence_id, $hit_id, $conf_id);
    
    my $obj_count;
    while (my ($sequence_id
               , $hit_id,
               , $conf_id
               , $score
               , $P_value
               , $query_start
               , $query_end
               , $query_frame
               , $query_strand
               , $subject_start
               , $subject_end
               , $subject_frame
               , $subject_strand
               , $cigar_line
               , $percent_id
               , $soft_masked ) = $sth->fetchrow) {
    
        my $componenthit = GeneTargeting::DBEntry::ComponentHit->new;
        $componenthit->query_id($sequence_id);
        $componenthit->hit_id($hit_id);
        $componenthit->conf_id($conf_id);
        $componenthit->score($score);
        $componenthit->P_value($P_value);
        $componenthit->query_start($query_start);
        $componenthit->query_end($query_end);
        $componenthit->query_frame($query_frame);
        $componenthit->query_strand($query_strand);
        $componenthit->subject_start($subject_start);
        $componenthit->subject_end($subject_end);
        $componenthit->subject_frame($subject_frame);
        $componenthit->subject_strand($subject_strand);
        $componenthit->cigar_line($cigar_line);
        $componenthit->percent_id($percent_id);
        $componenthit->soft_masked($soft_masked);
        
        $hit->add_ComponentHit($componenthit);
        $obj_count++;
    }
    return $obj_count;
}

1;
