# Supplementary material for: Automated design of genomic Southern blot probes
Source: BMC Genomics. 2010 Jan 29;11:74. doi: 10.1186/1471-2164-11-74 (PMC2830989; doi:10.1186/1471-2164-11-74)
Supplement: Additional file 1 — Software package for automated design of genomic Southern blot probes. Archive of all the components of the pipeline packaged using "tar", and subsequently compressed with "gzip". Includes source code, example configuration files, example output, and a user's guide for installation. [file 1471-2164-11-74-S1.GZ › southern_blot_design/modules/GeneTargeting/DBSQL/BaseAdaptor.pm]

# GeneTargeting::DBSQL::BaseAdaptor
#
# Copyright 2005-2009 Genes to Cognition Programme (G2C) and 
# Genome Research Limited (GRL)
#
# Contact: webmaster@genes2cognition.org
# See    : www.genes2cognition.org/software/southern_blot
#
# You may distribute this file/module under the terms of the Perl artistic
# licence: http://www.perlfoundation.org/artistic_license_2_0

=head1 NAME - GeneTargeting::DBSQL::BaseAdaptor

=head1 SYNOPSIS

  use GeneTargetingDB;
  
=head1 DESCRIPTION

This is the super class from which all the GeneTargeting::DBSQL::
adaptors inherit, and is not used directly.  

=head1 CONTACT

G2C B<email> webmaster@genes2cognition.org

=cut


package GeneTargeting::DBSQL::BaseAdaptor;

use strict;
use warnings;
use Carp;
use Data::Dumper;
use GeneTargeting::Defs;
use Scalar::Util 'weaken';
use GeneTargeting::Utils qw (
    map_dbentry_type_to_adaptor
    map_adaptor_type_to_dbentry
    validate_date_string
    convert_date_string_to_mysql_date_string
    convert_mysql_date_string_to_date_string
    verify_known_taxon_id
    strip_dbentry_type_prefix
    validate_g2c_stable_id_not_fatal
);    

my $debug_privacy;
 
=head2 debug_privacy 

Sends debugging output to STDERR for objects that have
been privacy filtered, for security layer debugging.

  $any_aptr->debug_privacy(1);

=cut 

sub debug_privacy {
    my ( $self, $privacy ) = @_;

    if (defined($privacy)) {
        $debug_privacy = $privacy;
    }
    return $debug_privacy;
}    

=head2 debug

Switch on/off and check debugging from any of the 
DBAdaptors

  #Switch debugging on/off
  $gene_aptr->debug(1); #Switch on GeneAdaptor debugging
  $gene_aptr->debug('all'); #Switch on debugging in al
                            #Adaptors

  #Check if debug is on                               
  if ($aptr->debug) {
    print 'something';
  }

=cut

#TODO: Check if this does anything?

{
    my $all_debug;
    my %debug_by_adaptor_type;

    sub debug {
        my ( $self, $debug ) = @_;
        
        my $type = ref($self);
        if (defined($debug)) {
            if ($debug =~ /all/i) {
                $all_debug = 1;
            } else {
                $debug_by_adaptor_type{$type} = $debug;
            }
        }
         
        if ($all_debug) {
            return 1;
        } else {
            return $debug_by_adaptor_type{$type};
        }
    }
}

=head2 new

=cut

sub new {
    my( $pkg ) = @_;

    return bless {}, $pkg;
}

=head2 DBAdaptor

=cut

sub DBAdaptor {
    my( $self, $dba ) = @_;

    if ($dba) {
        $self->{'genetargeting_dbsql_baseadaptor_db_adaptor'} = $dba;
        weaken($self->{'genetargeting_dbsql_baseadaptor_db_adaptor'});
    }
    return $self->{'genetargeting_dbsql_baseadaptor_db_adaptor'};
}

=head2 store (PRIVACY AWARE)

This store method wraps the _store methods of the specific object
adaptors

It:

  Validates os_codes for the passed object
  Stores the object
  Stores privacy for the object
  Calls: store_os_codes_from_object
  Calls: store_object_dates

=cut

sub store {
    my ( $self, $obj, @params ) = @_;

    $self->validate_os_codes_for_object($obj);
    $self->_store($obj, @params);
    $self->store_privacy($obj);
    $self->store_os_codes_from_object($obj);
    $self->store_object_dates($obj);
}

=head2 store_cohort_test (PRIVACY AWARE)

This store_cohort_test method sets privacy.

=cut

sub store_cohort_test {
    my ( $self, $obj, @params ) = @_;

    $self->_store_cohort_test($obj, @params);
    $self->store_privacy($obj);
}

=head2 fetch_by_db_id

Fetches a GeneTargeting::DBEntry object from the database in a privacy aware
manner, wrapping all the _fetch_by_db_id methods.

Besides calling the _fetch_by_db_id in the appropriate GeneTargeing::DBSQL 
Adaptor, if an object is returned, also calls:

  fetch_os_codes_for_object();
  get_dates_for_object();

=cut

sub fetch_by_db_id {
    my ( $self, $id, @params ) = @_;
    
    my $obj = $self->filter_objects_by_privacy(
        $self->_fetch_by_db_id($id, @params)
    );
    return unless ($obj);

    $self->fetch_os_codes_for_object($obj);
    unless ($self->get_dates_for_object($obj)) {
       # carp "No dates fetched for an object: " . Dumper($obj);
    }
    return $obj;
}

=head2 filter_stable_ids_by_privacy 

=cut

#TODO: Needs to be written

sub filter_stable_ids_by_privacy {
    confess "Need to be written\n";

}

=head2 get_db_id_obj_type_for_stable_id

Given a stable_id, checks if its present in the
database. If so it returns the db id and 
full-qualified object type

my ($id, $type) = get_db_id_obj_type_for_stable_id($stable_id);

Privacy is respected.

=cut 

sub get_db_id_obj_type_for_stable_id {
    my ( $self, $required ) = @_;

    confess "Must pass a stable_id" unless $required;
    return unless validate_g2c_stable_id_not_fatal($required); #Confesses on failure;    
   
    my $dba = $self->DBAdaptor
         or confess "DBAdaptor not set";
    
    my $sth = $dba->dbh->prepare(q{

        SELECT os.obj_db_id
            , cv.name
        FROM object_stable_id os
            , cv_gt_object_type cv
        WHERE cv.id = os.obj_db_object_type_id
            AND obsolete = 0
            AND stable_id= ?
        });
    $sth->execute($required);
    
    my ($id, $obj_type) = $sth->fetchrow;
    return unless $id;

    my $aptr = $self->get_adaptor_by_dbentry_type($obj_type);
        
    if ($aptr->filter_ids_by_privacy($id)) {
        return ($id, $obj_type);
    }
    return;
}

=head2 fetch_generic_by_stable_id

Given a stable id for a GeneTargeting::DBEntry:: object
fetches it from the database, respecting privacy

=cut

sub fetch_generic_by_stable_id {
    my ( $self, $required ) = @_;
    
    confess "Must pass a stable_id" unless $required;
    
    my $dba = $self->DBAdaptor
         or confess "DBAdaptor not set";
        
    my ($id, $obj_type) =
        $self->get_db_id_obj_type_for_stable_id($required);
    return unless $id;
    
    #Confesses
    my $aptr = $self->get_adaptor_by_dbentry_type($obj_type);
    
    my $obj = $aptr->fetch_by_db_id($id)
        or confess "Could not fetch id: '$id' of type: '$obj_type'";
    return $obj;
}

=head2 get_adaptor_by_dbentry_type

TODO: Needs to be written

=cut 

sub get_adaptor_by_dbentry_type {
    my ( $self, $type) = @_;
    
    confess "Must pass a type string starting: GeneTargeting::DBEntry::" unless $type;
    
    #Auto-verified, or confesses
    my $obj_type = strip_dbentry_type_prefix($type);

    my $dba = $self->DBAdaptor or confess;
    
    my $aptr;
    if ($obj_type eq 'Allele') {
        $aptr = $dba->get_AlleleAdaptor
            or confess "Couldn't get AlleleAdaptor";
    } elsif ($obj_type eq 'Colony') {
        $aptr = $dba->get_ColonyAdaptor
            or confess "Couldn't get ColonyAdaptor"; 
    } elsif ($obj_type eq 'Disease') {
        $aptr = $dba->get_DiseaseAdaptor
            or confess "Couldn't get DiseaseAdaptor";
    } elsif ($obj_type eq 'Experiment') {
        $aptr = $dba->get_ExperimentAdaptor
            or confess "Couldn't get ExperimentAdaptor";
    } elsif ($obj_type eq 'Gene') {
        $aptr = $dba->get_GeneAdaptor
            or confess "Couldn't get GeneAdaptor";
    } elsif ($obj_type eq 'GeneList') {
        $aptr = $dba->get_GeneListAdaptor
            or confess "Couldn't get GeneList Adaptor";
    } elsif ($obj_type eq 'Vector') {
        $aptr = $dba->get_VectorAdaptor
            or confess "Couldn't get Vector Adaptor";
    } else {
        confess "Don't know how to get Adaptor for obj_type: '$type'";
    }
    return $aptr;
}

=head2 filter_ids_by_privacy

Given a single id (scalar), or a list ref of ids filters them by Adaptor
privacy, returning a list ref (if initially passed one), or the id, or
undef (should it have been filtered out by privacy)

=cut

sub filter_ids_by_privacy {
    my ( $self, $id_list_or_id, $explict_aptr_type ) = @_;

    #Validate the call method
    unless ($self and ref($self) and ref($self) =~ /^GeneTargeting::DBSQL::/) {
        confess "Invocation error";
    }
    return unless $id_list_or_id;

    my $aptr_privacy = $self->DBAdaptor->privacy;
    print STDERR "filter_ids_by_privacy - called with privacy set to: "
        , $self->DBAdaptor->privacy, "\n" if $debug_privacy;

    #Check if this/specifed type of object has privacy
    my $aptr_type = ref($self);
    my $dbentry_type;
    if ($explict_aptr_type) {
        $dbentry_type = map_adaptor_type_to_dbentry($explict_aptr_type);
    } else {
        $dbentry_type = map_adaptor_type_to_dbentry($aptr_type);
    }
    unless (defined($GeneTargeting::Defs::default_object_privacy{$dbentry_type})) {
        confess "No privacy for: $aptr_type ($dbentry_type)\n";
    }

    #Convert to an id list
    my $id_list = [];
    my $passed_type = ref($id_list_or_id);
    if ($passed_type eq 'ARRAY') {
        $id_list = $id_list_or_id;
    } elsif ($id_list_or_id >= 1) {
        push (@$id_list, $id_list_or_id);
    } else {
        confess "Error with passed list/id";
    }
    
    #Do the filtering
    my $pruned = 0;
    my $filtered_id_list = [];
    foreach my $id (@$id_list) {

        my $obj_privacy = $self->get_privacy_by_type_obj_db_id($dbentry_type, $id);
        print STDERR "  Fetched Obj: $dbentry_type, id: $id, privacy: $obj_privacy\n"
            if $debug_privacy;
        if ($aptr_privacy >= $obj_privacy) {
            push (@$filtered_id_list, $id);
        } else {
            $pruned++;
        }
    }
    $self->DBAdaptor->privacy_filtered($pruned);
    print STDERR "  Total pruned: $pruned\n" if $debug_privacy;
    
    #Workout what/how to return
    if ($passed_type eq 'ARRAY') {
        return $filtered_id_list;
    } elsif (@$filtered_id_list) {
        return $filtered_id_list->[0];
    } else {
        return;
    }
}   

=head2 filter_objects_by_privacy

Given a single object or a list ref of objects, filters them by Adaptor
privacy, returning a list ref (if initially passed one), or the object, or
undef (should it have been filtered out by privacy)

=cut

sub filter_objects_by_privacy {
    my ( $self, $obj_list_or_obj, $explict_aptr_type  ) = @_;

    #Validate the call method
    unless ($self and ref($self) and ref($self) =~ /^GeneTargeting::DBSQL::/) {
        confess "Invocation error";
    }
    return unless $obj_list_or_obj;
    
    my $aptr_privacy = $self->DBAdaptor->privacy;
    print STDERR "filter_objects_by_privacy - called with privacy set to: "
        , $self->DBAdaptor->privacy, "\n" if $debug_privacy;

    #Check if this/specifed type of object has privacy
    my $aptr_type = ref($self);
    my $dbentry_type;
    if ($explict_aptr_type) {
        $dbentry_type = map_adaptor_type_to_dbentry($explict_aptr_type);
    } else {
        $dbentry_type = map_adaptor_type_to_dbentry($aptr_type);
    }
    unless (defined($GeneTargeting::Defs::default_object_privacy{$dbentry_type})) {
        confess "No privacy for: $aptr_type ($dbentry_type)\n";
    }
    
    #Convert to an object list
    my $obj_list = [];
    my $passed_type = ref($obj_list_or_obj);
    if ($passed_type =~ /^GeneTargeting::DBEntry::/) {
        push(@$obj_list, $obj_list_or_obj); 
    } elsif ($passed_type eq 'ARRAY') {
        $obj_list = $obj_list_or_obj;
    } else {
        confess "Error with passed list/object";
    }

    #Do the filtering
    my $pruned = 0;
    my $filtered_obj_list = [];
    foreach my $obj (@$obj_list) {
        unless (ref($obj) eq $dbentry_type) {
            confess "Types dont match '$dbentry_type' and '" . ref($obj) . "'";
        }
        
        my $obj_privacy = $self->get_privacy_by_type_obj_db_id($dbentry_type, $obj->id);
        print STDERR "  Fetched Obj: $dbentry_type, id: ", $obj->id, ", privacy: $obj_privacy\n"
            if $debug_privacy;
        if ($aptr_privacy >= $obj_privacy) {
            $obj->private($obj_privacy);
            push (@$filtered_obj_list, $obj);
        } else {
            $pruned++;
        }
    }
    $self->DBAdaptor->privacy_filtered($pruned);
    print STDERR "  Total pruned: $pruned\n" if $debug_privacy;
    
    #Workout what/how to return
    if ($passed_type eq 'ARRAY') {
        return $filtered_obj_list;
    } elsif (@$filtered_obj_list) {
        return $filtered_obj_list->[0];
    } else {
        return;
    }
}

=head2 filter_ids_by_taxon_id

Given a listref of dbIDs (which one would expect to be present in the
gene_id column of the gene table) filter them by their os_code,
returning the filtered list by reference, or undef should none match.

Checks that a listref is passed, and the os_code is known to the system
else confesses.

Using automagic guessing of object type by adaptor type 
  my $filtered_ids = $my_aptr->filter_ids_by_taxon_id($ids, 10090);

or using explicit object typing in case we're testing more than one type. 

  my $filtered_ids = $my_aptr->filter_ids_by_taxon_id($ids, 10090, "GeneTargeting::DBEntry::Gene");
    or
  my $filtered_ids = $my_aptr->filter_ids_by_taxon_id($ids, 10090, ref($my_gene));

Note: The type parameter is optional.

=cut

#$dbh->selectall_arrayref("show tables")
sub filter_ids_by_taxon_id {
    my ( $self, $ids, $os_code, $object_type ) = @_;

    unless ($ids and ref($ids) =~ /ARRAY/) {
        confess "Must pass an array reference to a list of ids";
    }
    return unless @$ids;

    unless ($os_code and verify_known_taxon_id($os_code)) {
        confess "Must pass a valid tax_id";
    }

    unless ($object_type) {
        $object_type = map_adaptor_type_to_dbentry(ref($self));
        unless ($object_type) {
            confess "filter_ids_by_taxon_id is unable to guess the object type"; 
        }
    }

    my $dba = $self->DBAdaptor
        or confess "DBAdaptor not set";

    my $ids_txt = join(',', @$ids);
    my $sth_text = qq{
            SELECT distinct ooc.obj_db_id
            FROM object_os_code ooc, cv_gt_os_code cgoc, cv_gt_object_type cgot 
            WHERE ooc.obj_db_id IN ($ids_txt) 
            AND ooc.obj_db_object_type_id = cgot.id
            AND ooc.os_code_id = cgoc.id
            AND cgoc.name = ?
            AND cgot.name = ?
    };
    
    my $sth = $dba->dbh->prepare($sth_text);

    my @filtered_ids;
    $sth->execute($os_code, $object_type);
    while (my @rows = $sth->fetchrow) {
        push (@filtered_ids, @rows);
    }

    if (@filtered_ids) {
        return \@filtered_ids;
    } else {
        return;
    }
}


=head2 get_next_stable_id

Generates G2C stable identifiers in sequence, fetching from the 
stable_id_count table to determine the next one in the sequence for
a particular identifier type, which is determined by the checking
the class ('xxxx') of the GeneTargeting::DBSQL::xxxxAdaptor from
which the method has been called.

For this to work there must be an entry of that type in the stable_id_count
table (controlled by an ENUM).

=cut 

sub get_next_stable_id {
    my ( $self ) = @_;

    unless ($self and ref($self) and ref($self) =~ /^GeneTargeting::DBSQL/) {
        confess "Error";
    }
    my $adaptor_type = ref($self);
    
    my $object_type = substr($adaptor_type, rindex($adaptor_type, ':') + 1);
    $object_type =~ s/Adaptor$// or confess "Error";
    $object_type = 'GeneTargeting::DBEntry::' . $object_type;
    
    my $prefix = $GeneTargeting::Defs::stable_id_prefixes_by_object_type{$object_type}
        or confess "The '$object_type' type doesnt support stable_ids";
        
    my $dba = $self->DBAdaptor
         or confess "DBAdaptor not set";

    my $sth_lock = $dba->dbh->prepare(q{
        LOCK TABLE stable_id_count WRITE
        });
    $sth_lock->execute();

    my $sth_unlock = $dba->dbh->prepare(q{
        UNLOCK TABLES
        });
    
    my $sth_count = $dba->dbh->prepare(q{
        SELECT count from stable_id_count
        WHERE type = ?
        });
    $sth_count->execute($object_type);
    my $count = $sth_count->fetchrow;
    unless (defined($count)) {
        $sth_unlock->execute();
        confess "Error couldnt get count for '$adaptor_type'";
    }
    $count++;
    
    my $sth_update = $dba->dbh->prepare(q{
        UPDATE stable_id_count
        SET count = ?
        WHERE type = ?
        });
    $sth_update->execute($count, $object_type); 
    my $row_count = $sth_update->rows;
    unless ($row_count and ($row_count == 1)) {
        $sth_unlock->execute();
        confess "Failed to update count for '$adaptor_type'";
    }
    $sth_unlock->execute();
    
    my $stable_id = $prefix . '0' x (8 - length($count)) . $count;
    return $stable_id;
}

=head2 store_object_dates

Expects a GeneTargeting::DBEntry object ($obj) that has had its id set
(ie already stored in the database). Writes a row in the object_date table,
setting created, and modified to the current date (as returned by the MySQL
server). If $obj->actual_date is set, then it will be stored in the row,
else 'actual' is set to NULL.

  $my_aptr->store_object_dates($obj);  

Before attemping the INSERT, does a SELECT to check if a row already exists
for the object (by obj_db_id and obj_db_object_type_id), confessing if
there is a match.

Before returning sets: $obj->created_date
                       $obj->modified_date

=cut

sub store_object_dates {
    my ( $self, $obj ) = @_;
    
    #Verify passed object
    unless ($obj and ref($obj)
        and $obj->isa("GeneTargeting::DBEntry")) {
        confess "Expected a GeneTargeting::DBEntry:: object";
    }
    confess "id not set for: " . Dumper($obj) unless $obj->id;

    my $cv = GeneTargeting::DBEntry::get_ControlledVocabulary();
    my $object_type_cvi =
        $cv->get_cv_item_for_obj_field_value($obj, 'object_type', ref($obj))
            or confess 'Invalid object_type found: ' . ref($obj);

    my $mysql_actual_date = convert_date_string_to_mysql_date_string(
        $obj->actual_date());

    #Check if object has dates already stored
    my $object_date_id =
        $self->_get_obj_date_id($obj->id, $object_type_cvi->id);
    if ($object_date_id) {
        confess q[object of type '] . ref($obj) . q[' already has dates stored]
            . qq[ with object_date_id '$object_date_id': ]
            . Dumper($obj);
    }

    #If not, do the insert
    my $dba = $self->DBAdaptor or confess "DBAdaptor not set";
    my $sth = $dba->dbh->prepare(q{
        INSERT INTO object_date (
              object_date_id
            , obj_db_id
            , obj_db_object_type_id
            , created
            , actual
            , modified
        )
        VALUES (
              null
            , ?
            , ?
            , now()
            , ?
            , now()
       )
    });
    $sth->execute(
          $obj->id()
        , $object_type_cvi->id()
        , $mysql_actual_date
    );
    my $obj_id = $sth->{'mysql_insertid'}
        or confess "Unable to get mysql_insertid";

    $self->get_dates_for_object($obj);
    return 1;
}

sub _get_obj_date_id {
    my ( $self, $obj_db_id, $obj_db_object_type_id ) = @_;

    my $dba = $self->DBAdaptor or confess "DBAdaptor not set";
    my $sth = $dba->dbh->prepare(
        q{
            SELECT object_date_id
            FROM object_date
            WHERE obj_db_id = ?
                AND obj_db_object_type_id = ?
         }
    );
    $sth->execute(
          $obj_db_id
        , $obj_db_object_type_id
    );
    return $sth->fetchrow();
}

=head2 update_object_dates

Expects a GeneTargeting::DBEntry object ($obj) that has had its id set
(ie already stored in the database). Checks that the object has an
appropriate row in the object_date table (by obj_db_id and
obj_db_object_type_id), confessing if not, else does an UPDATE on the
'actual' and 'modified' columns. Uses $obj->actual_date for the former, and
the current date (as returned by the MySQL server) for modified.

  $my_aptr->update_object_dates($obj);

=cut 

sub update_object_dates {
    my ( $self, $obj ) = @_;

    #Verify passed object
    unless ($obj and ref($obj)
        and $obj->isa("GeneTargeting::DBEntry")) {
        confess "Expected a GeneTargeting::DBEntry:: object";
    }
    confess "id not set for: " . Dumper($obj) unless $obj->id;

    my $cv = GeneTargeting::DBEntry::get_ControlledVocabulary();
    my $object_type_cvi =
        $cv->get_cv_item_for_obj_field_value($obj, 'object_type', ref($obj))
            or confess 'Invalid object_type found: ' . ref($obj);
    
    my $mysql_actual_date = convert_date_string_to_mysql_date_string(
        $obj->actual_date());

    #Check if object has dates already stored
    my $object_date_id =
        $self->_get_obj_date_id($obj->id, $object_type_cvi->id);
    unless ($object_date_id) {
        confess q[object of type '] . ref($obj) . q[' with db_id ']
            . $obj->id . q[' does not have dates set: ] . Dumper($obj);
    }

    #Do the UPDATE
    my $dba = $self->DBAdaptor or confess "DBAdaptor not set";
    my $sth = $dba->dbh->prepare(q{
        UPDATE object_date
        SET actual = ?
            , modified = now()
        WHERE obj_db_id = ?
            AND obj_db_object_type_id = ?});
    $sth->execute(
          $mysql_actual_date
        , $obj->id()
        , $object_type_cvi->id()
    );

    $self->get_dates_for_object($obj);
    return 1;
}

=head2 get_dates_for_object 

Given a GeneTargeting::DBEntry object fetches the dates for it
stored in the object_date table, setting the following
attributes (should a row have been fetched):

  $obj->date_created();
  $obj->actual_date(); #If if previously set 
  $obj->date_modified;

  my $status = $my_aptr->get_dates_for_object($obj);

Returns true if the object date attributes were set.

=cut

sub get_dates_for_object {
    my ( $self, $obj ) = @_;

    #Verify passed object
    unless ($obj and ref($obj)
        and $obj->isa("GeneTargeting::DBEntry")) {
        confess "Expected a GeneTargeting::DBEntry:: object";
    }
    confess "id not set for: " . Dumper($obj) unless $obj->id;

    my $dba = $self->DBAdaptor or confess "DBAdaptor not set";
    my $sth = $dba->dbh->prepare(q{
        SELECT created
            , actual
            , modified
        FROM object_date
        WHERE obj_db_id = ?
        AND obj_db_object_type_id = ?
    });

    my $cv = GeneTargeting::DBEntry::get_ControlledVocabulary();
    my $object_type_cvi = $cv->get_cv_item_for_obj_field_value(
        $obj
        , 'object_type'
        , ref($obj)
    ) or confess "Invalid object_type found by get_dates_for_object: "
        . Dumper($obj);

    $sth->execute(
        $obj->id()
        , $object_type_cvi->id()
    );

    # See if we have a row in the object_date table
    # return if not
    my (  $created
        , $actual
        , $modified
    ) = $sth->fetchrow();
    return unless $created;

    $created  = convert_mysql_date_string_to_date_string($created);
    $actual   = convert_mysql_date_string_to_date_string($actual);
    $modified = convert_mysql_date_string_to_date_string($modified);

    $obj->date_created($created);
    $obj->actual_date($actual) if $actual;
    $obj->date_modified($modified);
    return 1;
}

=head2 store_notes_from_object

    Takes a subtype object of GeneTargeting::DBEntry, and a short text note
    (255 or less chars) and records in the database.

    When the note is stored a timestamp is also recorded to assist with ordering
    any later queries.

    Confesses if the supplied object is not a subtype of GeneTargeting::DBEntry,
    or if it is, but does not have it's dbid set.

    Inserts into the object_note table if all is well.

    param $obj - a dbentry subtype object with some notes attached

    confesses if you try and store a Note object with notes attached...

=cut

sub store_notes_from_object {

    my ( $self, $obj ) = @_;

    unless ($obj && ref($obj)
        && $obj->isa("GeneTargeting::DBEntry")) {
        confess "Expected a DBEntry subtype object";
    }

    if ($obj->isa("GeneTargeting::DBEntry::Note")) {
        confess "Unable to store notes for Note objects";
    }

    unless ($obj->id()) {
        confess "Supplied DBEntry must have a dbid set";
    }

    my $dba = $self->DBAdaptor or confess "DBAdaptor not set";
    my $cv = GeneTargeting::DBEntry::get_ControlledVocabulary();

    my $object_type_cvi =
        $cv->get_cv_item_for_obj_field_value($obj, 'object_type', ref($obj))
            or confess "Invalid object_type found by store_notes_from_object "
                . ref($obj);

    foreach my $note (@{$obj->get_all_notes()}) {

        my $sth = $dba->dbh->prepare(q{
            INSERT INTO object_note (
                object_note_id,
                obj_db_id,
                obj_db_object_type_id,
                note_text,
                datestamp
            )
            VALUES (null, ?, ?, ?, now())
        });

        $sth->execute(
                $obj->id(),
                $object_type_cvi->id(),
                $note->note_text()
        );

        my $obj_id = $sth->{'mysql_insertid'}
                or confess "Unable to get mysql_insertid";

        $note->id($obj_id);
    }
}

=head2 fetch_notes_for_object
    Fetchs object notes for GeneTargeting::DBEntry sub-type object.

    Confesses if the supplied object is not a subtype of GeneTargeting::DBEntry,
    or if it is, but does not have it's dbid set.

    param $obj - a suitable subtype object
=cut

sub fetch_notes_for_object {
    my ( $self, $obj ) = @_;

    unless ($obj && ref($obj)
        && $obj->isa("GeneTargeting::DBEntry")) {
        confess "Expected a DBEntry subtype object";
    }

    if ($obj->isa("GeneTargeting::DBEntry::Note")) {
        confess "Unable to fetch notes for Note objects";
    }

    unless ($obj->id()) {
        confess "Supplied DBEntry must have a dbid set";
    }

    my $dba = $self->DBAdaptor or confess "DBAdaptor not set";

    my $cv = GeneTargeting::DBEntry::get_ControlledVocabulary();
    my $object_type_cvi =
        $cv->get_cv_item_for_obj_field_value($obj, 'object_type', ref($obj))
            or confess "Invalid object_type found by fetch_notes_for_object "
                . ref($obj);

    my $sth = $dba->dbh->prepare(q{
        SELECT object_note_id, note_text, datestamp
        FROM object_note
        WHERE obj_db_id = ?
        AND obj_db_object_type_id = ?
        ORDER BY datestamp
    });

    $sth->execute($obj->id(), $object_type_cvi->id());

    my $object_notes = [];
    my $note_count = 0;
    while (my ($object_note_id, $note_text, $datestamp) = $sth->fetchrow) {
        my $note = GeneTargeting::DBEntry::Note->new();
        $note->id($object_note_id);
        $note->parent_db_entry_db_id($obj->id());
        $note->parent_db_entry_object_type(ref($obj));
        $note->note_text($note_text);
        $note->datestamp($datestamp);
        $obj->add_note($note);
        $note_count++;
    }
    return $note_count;
}

=head2 fetch_common_attachments

Given a GeneTargeting::DBEntry object, fetches any Xref2,
Contact, Literature and Note objects attched to the object,
together with any linked Resource objects, both for the
initial DBEntry, and the attached objects.

This can be called from any subtype of GeneTargeting::DBSQL
adaptor.

  $any_aptr->fetch_common_attachments($db_entry);
  
=cut

#TODO: Check if this is used by anything

sub fetch_common_attachments {
    my ( $self, $db_entry ) = @_;

    unless ($db_entry && ref($db_entry)
        && $db_entry->isa("GeneTargeting::DBEntry")) {
        confess "Expected a DBEntry subtype object";
    }

    my $dba = $self->DBAdaptor or confess "DBAdaptor not set";
    my $lit_aptr = $dba->get_LiteratureAdaptor
        or confess "Failed to get LiteratureAdaptor";
    my $xref_aptr = $dba->get_Xref2Adaptor
        or confess "Failed to get Xref2Adaptor";
    my $contact_aptr = $dba->get_ContactAdaptor
        or confess "Failed to get ContactAdaptor";
    my $res_aptr = $dba->get_ResourceAdaptor
        or confess "Failed to get ResourceAdaptor";
            
    $lit_aptr->fetch_for_object($db_entry);
    $xref_aptr->fetch_for_object($db_entry);
    $self->fetch_notes_for_object($db_entry);
    $contact_aptr->fetch_for_object($db_entry);

    #Finally add the Resource objects
    $res_aptr->fetch_for_object_deep($db_entry);
}

=head2 fetch_notes_by_object_dbid_and_type
    Fetchs notes by an objects dbid and type rather than a concrete object.

    param $dbid - a valid database id from a specific object table
    param $type - a string i.e. GeneTargeting::DBEntry::Gene

    This method is provided to allow a web script to retrieve objects via these
    two params as it is unable to pass an object in the url string...
=cut

sub fetch_notes_by_object_dbid_and_type {
    my ( $self, $dbid, $type ) = @_;

    unless ($dbid) {
        confess "Please supply a valid dbid";
    }

    carp "This should use Defs object_types hash\n";
    unless ($type && $type =~ m/^GeneTargeting::/) {
        confess "Supplied type string does not start with GeneTargeting::";
    }

    my $dba = $self->DBAdaptor or confess "DBAdaptor not set";

    my $cv = GeneTargeting::DBEntry::get_ControlledVocabulary();

    my $object_type_cvi =
        $cv->get_cv_item_for_obj_field_value($type, 'object_type', $type)
            or confess "Invalid object_type found by fetch_notes_by_object_dbid_and_type "
                . $type;

    my $sth = $dba->dbh->prepare(q{
        SELECT object_note_id, note_text, datestamp
        FROM object_note
        WHERE obj_db_id = ?
        AND obj_db_object_type_id = ?
        ORDER BY datestamp
    });

    $sth->execute($dbid, $object_type_cvi->id());

    my $object_notes = [];
    while (my ($object_note_id, $note_text, $datestamp) = $sth->fetchrow) {
        my $note = GeneTargeting::DBEntry::Note->new();
        $note->id($object_note_id);
        $note->parent_db_entry_db_id($dbid);
        $note->parent_db_entry_object_type($type);
        $note->note_text($note_text);
        $note->datestamp($datestamp);
        push @$object_notes, $note;
    }
    return $object_notes;
}

=head2 store_privacy

Give a GeneTargeting::DBEntry object, stores its privacy attribute
which must be set prior to the call, otherwise a fatal error occurs.

The insert will raise an error on the db server if privacy has
already been stored for the object.

Can be called from any adaptor subtype of GeneTargeting::DBSQL

  $aptr->store_privacy($db_entry);
  
=cut

sub store_privacy {
    my ( $self, $obj ) = @_;
    
    my $dba = $self->DBAdaptor or confess "DBAdaptor not set";
    my $obj_id = $self->_get_obj_dbid($obj); #This will die if not set
    my $obj_type = ref($obj) or confess "Not an object";
    unless ($GeneTargeting::Defs::object_types{$obj_type}) {
        confess "Unknown Object type: '$obj_type'";
    }
    
    #This will blow up if Obj type is not permitted privacy
    my $private = $obj->private;
    
    print STDERR "store_privacy - called from ", ref($self)
        , " with a $obj_type, with id: '$obj_id'\n" if $debug_privacy;
        
    unless (defined ($obj->private())) {
        Carp::croak("Unable to store: Privacy not set in object of type:" . ref($obj)
                . ", with dbid:" . $obj->id());
    }

    my $cv = GeneTargeting::DBEntry::get_ControlledVocabulary();
    my $object_type_cvi =
        $cv->get_cv_item_for_obj_field_value($obj, 'object_type', ref($obj))
            or confess "Invalid object_type found by store_privacy "
                . ref($obj);

    my $sth = $dba->dbh->prepare(q{
        INSERT INTO object_privacy (
            obj_db_id
            , obj_db_object_type_id
            , private)
        VALUES (?,?,?)
    });

    $sth->execute(
            $obj_id
            , $object_type_cvi->id()
            , $private
    );

    my $row_count = $sth->rows;
    unless ($row_count and $row_count == 1) {
        confess "No rows added";
    }
    
    print STDERR "  row stored in object_privacy, privacy '$private'\n" if $debug_privacy;
}

=head2 update_privacy


Updates the previously stored privacy for a GeneTargeting::DBEntry object.

Can be called from any adaptor subtype of GeneTargeting::DBSQL

  $aptr->update_privacy($db_entry);

=cut

sub update_privacy {
    my ( $self, $obj ) = @_;

    my $dba = $self->DBAdaptor or confess "DBAdaptor not set";
    my $obj_id = $self->_get_obj_dbid($obj); #This will die if not set
    my $obj_type = ref($obj) or confess "Not an object";
    unless ($GeneTargeting::Defs::object_types{$obj_type}) {
        confess "Unknown Object type: '$obj_type'";
    }

    #This will blow up if Obj type is not permitted privacy
    my $private = $obj->private;

    print STDERR "update_privacy - called from ", ref($self)
        , " with a ", ref($obj), "\n" if $debug_privacy;
        

    unless (defined ($obj->private())) {
        Carp::croak("Unable to update: Privacy not set in object of type:" . ref($obj)
                . ", with dbid:" . $obj->id());
    }

    my $cv = GeneTargeting::DBEntry::get_ControlledVocabulary();
    my $object_type_cvi =
        $cv->get_cv_item_for_obj_field_value($obj, 'object_type', ref($obj))
            or confess "Invalid object_type found by update_privacy "
                . ref($obj);

    my $sth = $dba->dbh->prepare(q{
        UPDATE object_privacy
        SET private = ?
        WHERE obj_db_id = ?
        AND obj_db_object_type_id = ?
    });

    $sth->execute(
            $private
            , $obj_id
            , $object_type_cvi->id()
    );

    my $row_count = $sth->rows;
    unless ($row_count and $row_count == 1) {
        confess "No rows changed";
    } else {
        print STDERR "  privacy updated to: '$private'\n" if $debug_privacy;
    }
}


=head2 get_privacy

    Get's the current privacy value for this Object.


=cut

sub get_privacy {
    my ( $self, $obj ) = @_;
    
    my $obj_dbid = $self->_get_obj_dbid($obj);
    my $dba = $self->DBAdaptor or confess "DBAdaptor not set";

    print STDERR "get_privacy - called from ", ref($self)
        , " with a ", ref($obj), "\n" if $debug_privacy;

    my $cv = GeneTargeting::DBEntry::get_ControlledVocabulary();
    my $object_type_cvi =
        $cv->get_cv_item_for_obj_field_value($obj, 'object_type', ref($obj))
            or confess "Invalid object_type found by get_privacy "
                . ref($obj);

    my $sth = $dba->dbh->prepare(q{
        SELECT private
        FROM object_privacy
        WHERE obj_db_id = ?
        AND obj_db_object_type_id = ?
    });

    $sth->execute(
        $obj_dbid
        , $object_type_cvi->id());

    my ($private) = $sth->fetchrow()
        or confess "No value found for object id: $obj_dbid "
        . " type:" . ref($obj);

    $obj->private($private);
    return $private;
}

=head2 get_privacy_by_type_obj_db_id

Todo: document me!

=cut

sub get_privacy_by_type_obj_db_id {
    my ( $self, $type, $obj_db_id ) = @_;
    
    confess "Must pass a type" unless $type;
    confess "Invalid DBEntry type '$type'"
        unless $GeneTargeting::Defs::object_types{$type};
    confess "Must pass an obj_db_id" unless $obj_db_id;

    print STDERR "get_privacy_by_type_obj_db_id - called from ", ref($self)
        , " with type: '$type' obj_db_id: '$obj_db_id'\n" if $debug_privacy;
        
    my $dba = $self->DBAdaptor or confess "DBAdaptor not set";
    my $cv = GeneTargeting::DBEntry::get_ControlledVocabulary();
    my $object_type_cvi =
        $cv->get_cv_item_for_obj_field_value($type, 'object_type', $type)
            or confess "Invalid object_type found by get_privacy_by_type_obj_db_id "
                . $type;

    my $sth = $dba->dbh->prepare(q{
        SELECT private
        FROM object_privacy
        WHERE obj_db_id = ?
        AND obj_db_object_type_id = ?
    });

    $sth->execute($obj_db_id, $object_type_cvi->id());
    my ($private) = $sth->fetchrow()
        or confess "No value found for object id: '$obj_db_id'"
        . " type: '$type'";

    return $private;
}

=head2 has_privacy

    Checks to see if the object has a privacy setting.

=cut

sub has_privacy {
    my ( $self, $obj ) = @_;
    
    print STDERR "has_privacy - called from ", ref($self)
        , " with a ", ref($obj), "\n" if $debug_privacy;
     
    my $obj_dbid = $self->_get_obj_dbid($obj);
    my $dba = $self->DBAdaptor or confess "DBAdaptor not set";

    my $sth = $dba->dbh->prepare(q{
        SELECT private
        FROM object_privacy
        WHERE obj_db_id = ?
        AND obj_db_object_type = ?
    });

    $sth->execute($obj_dbid, ref($obj) );
    my ($private) = $sth->fetchrow();
    unless (defined($private)) {
        return;
    }
    return 1;
}

=head2 validate_os_codes_for_object

Validates presence and absence of os_codes in DBEntry subtype instance:

  (1) Is object allowed to have os_code(s)?
  (2) Must object have 1 or more os_codes?
  (3) Is the object allowed multiple os_codes?

Rules are hardcoded in GeneTargeting::Defs

  %object_types_that_must_not_have_os_code (1)
  %object_types_that_must_have_os_code     (2)
  %object_types_allowed_multiple_os_codes  (3)

A fatal error is thrown if any of the rules are broken
    
=cut

sub validate_os_codes_for_object {
    my ( $self, $obj ) = @_;

    unless ($obj && ref($obj)
        && $obj->isa("GeneTargeting::DBEntry")) {
            confess "Expected a DBEntry subtype object";
    }
    
    my $obj_type = ref($obj);
    my $os_code_count = 0;
    if ($obj->get_all_os_codes) {
        $os_code_count = @{$obj->get_all_os_codes};
    }
    
    
    #Is object allowed to have os_code(s)?
    if ($os_code_count and
        $GeneTargeting::Defs::object_types_that_must_not_have_os_code{$obj_type}) {
    
        confess "Object of type '$obj_type' not permitted to have os_code";
    }
    
    #Must object have 1 or more os_codes?
    if ($os_code_count == 0 and 
        $GeneTargeting::Defs::object_types_that_must_have_os_code{$obj_type}) {
    
        confess "Object of type '$obj_type' must have an os_code";
    }

    #Is the object allowed multiple os_codes?
    if ($os_code_count > 1) {
    
        unless ($GeneTargeting::Defs::object_types_allowed_multiple_os_codes{$obj_type}) {
    
            confess "Object of type '$obj_type' not allowed multiple os_codes";
        }
    }
    
    return 1;    
}

=head2 store_os_codes_from_object

Given a GeneTargeting::DBEntry object, stores its os_code(s), returning
a count of how many were stored

Confesses if the supplied object is not a GeneTargeting::DBEntry,
or doesnt have its id set. Carps if no os_codes are attached to the 
passed object

=cut

sub store_os_codes_from_object {
    my ( $self, $obj ) = @_;

    my $dba = $self->DBAdaptor or confess "DBAdaptor not set";
    my $cv = GeneTargeting::DBEntry::get_ControlledVocabulary();

    #Passed object validation
    my $obj_id = $self->_get_obj_dbid($obj);
    
    my $store_count = 0;
    unless ($obj->get_all_os_codes) {
        #carp "No os_codes attached to: " . Dumper($obj) . "\n";
        return $store_count;
    }

    my $ins_sth = $dba->dbh->prepare(q{
        INSERT INTO object_os_code (
            object_os_code_id,
            obj_db_id,
            obj_db_object_type_id,
            os_code_id
        )
        VALUES (NULL, ?, ?, ?)
    });

    foreach my $os_code (@{$obj->get_all_os_codes()}) {

        my $object_type_cvi =
            $cv->get_cv_item_for_obj_field_value($obj, 'object_type', ref($obj))
                or confess "Invalid object_type found by store_os_codes_from_object "
                    . ref($obj);

        my $os_code_cvi =
            $cv->get_cv_item_for_obj_field_value(ref($obj),
                'os_code', $os_code) or confess
                "Invalid os_code found by store_os_codes_from_object "
                . $os_code;

        $ins_sth->execute(
            $obj_id
            , $object_type_cvi->id
            , $os_code_cvi->id
            );

        my $object_os_code_id = $ins_sth->{'mysql_insertid'}
            or confess "Unable to get mysql_insertid";
        $store_count++;
    }
    return $store_count;
}

=head2 fetch_os_codes_for_object

Fetches os_codes for the passed GeneTargeting::DBEntry object.
Validating they are appropriate for the DBEntry subclass.

=cut

sub fetch_os_codes_for_object {
    my ( $self, $obj ) = @_;

    unless ($obj and ref($obj)
        and $obj->isa("GeneTargeting::DBEntry")) {
        confess "Expected a DBEntry subtype object";
    }
    confess "id not set on DBEntry object" unless $obj->id;

    my $dba = $self->DBAdaptor or confess "DBAdaptor not set";
    my $cv = GeneTargeting::DBEntry::get_ControlledVocabulary();

    my $qry_sth = $dba->dbh->prepare(q{
        SELECT os_code_id
        FROM object_os_code
        WHERE obj_db_id = ?
        AND obj_db_object_type_id = ?
    });

    my $object_type_cvi =
        $cv->get_cv_item_for_obj_field_value($obj, 'object_type', ref($obj))
            or confess "Invalid object_type found by fetch_os_codes_for_object "
                . ref($obj);

    $qry_sth->execute($obj->id(), $object_type_cvi->id());
    while (my ($os_code_id) = $qry_sth->fetchrow()) {

        my $cv_item =
            $cv->get_value_for_obj_field_cvi_id(
                    ref($obj), 'os_code', $os_code_id) or confess
                    "Invalid os_code_id found by fetch_os_codes_for_object "
                    . $os_code_id;

        unless ( $obj->has_os_code($cv_item->name()) ) {
            $obj->add_os_code($cv_item->name());
        }
    }

    $self->validate_os_codes_for_object($obj);
}

sub _get_obj_dbid {
    my ( $self, $obj ) = @_;

    unless ($obj and ref($obj)
        and $obj->isa('GeneTargeting::DBEntry')) {
            confess "Must pass GeneTargeting::DBEntry object";
    }
    my $obj_dbid = $obj->id or confess "id not set";
    return $obj_dbid;
}

sub _fetch_source_external_db2_via_id {
    my ($self, $source_external_db2_id) = @_;
    
    my $dba = $self->DBAdaptor or confess "DBAdaptor not set";
    
    my $extdb2_aptr = $dba->get_ExternalDB2Adaptor()
        or confess "Cant get an ExternalDB2Adaptor";
    
    my $id = $extdb2_aptr->fetch_by_db_id($source_external_db2_id)
        or confess "Failed to fetch_by_db_id '$source_external_db2_id'";
    return $id;
}

#STABLE ID RELATED METHODS

=head2 fetch_by_stable_id

Fetches an DBEntry object from the database by its stable_id
returning the object, or undef.

  my $allele = $allele_aptr->fetch_by_stable_id('A00000001');

  my $gene = $gene_aptr->fetch_by_stable_id($gene_stable_id);

=cut

sub fetch_by_stable_id {
    my ( $self, $stable_id ) = @_;

    confess "Must pass a stable_id" unless $stable_id;

    my $dba = $self->DBAdaptor or confess "DBAdaptor not set";

    my $sth = $dba->dbh->prepare(q{
        SELECT obj_db_id
        FROM object_stable_id
        WHERE stable_id = ?
    });
    $sth->execute($stable_id);

    my $id = $sth->fetchrow;
    return unless $id;

    my $obj = $self->fetch_by_db_id($id);
    unless ($obj or $dba->privacy_filtered) {
        confess "fetch_by_stable_id failed with id '$id' and '$stable_id'";
    }
    return $obj;
}

sub _insert_object_with_stable_id {
    my ( $self, $obj ) = @_;

    unless ($obj && ref($obj) && ref($obj) =~ /^GeneTargeting::DBEntry::/) {
        confess "Expected a DBEntry subtype object";
    }
    unless ($obj->id()) {
        confess "Supplied DBEntry subtype must have an id set";
    }
    unless ($obj->stable_id()) {
        confess "Supplied DBEntry subtype must have a stable_id set";
    }

    my $dba = $self->DBAdaptor or confess "DBAdaptor not set";
    my $cv = GeneTargeting::DBEntry::get_ControlledVocabulary();
    my $object_type_cvi =
        $cv->get_cv_item_for_obj_field_value($obj, 'object_type', ref($obj))
            or confess "Invalid object_type found by _insert_object_stable_id "
                . ref($obj);

    my $sth = $dba->dbh->prepare(q{
        INSERT INTO object_stable_id(
            object_stable_id,
            stable_id,
            obj_db_object_type_id,
            obj_db_id,
            obsolete
        )
        VALUES (NULL, ?, ?, ?, ?)
    });

    $sth->execute($obj->stable_id, $object_type_cvi->id(), $obj->id, 0);

    return $sth->rows;
}

sub _stable_id_exists {
    my ( $self, $stable_id ) = @_;

    confess "Please supply a stable id" unless $stable_id;

    my $dba = $self->DBAdaptor or confess "DBAdaptor not set";

    my $sth = $dba->dbh->prepare(q{
        SELECT count(*)
        FROM object_stable_id
        WHERE stable_id = ?
    });
    $sth->execute($stable_id);

    my $stable_id_count = $sth->fetchrow;
    return $stable_id_count;
}

sub _fetch_stable_id_into_object {
    my ( $self, $obj ) = @_;

    unless ($obj && ref($obj) && ref($obj) =~ /^GeneTargeting::DBEntry::/) {
        confess "Expected a DBEntry subtype object";
    }
    unless ($obj->id()) {
        confess "Supplied DBEntry subtype must have an id set";
    }

    my $dba = $self->DBAdaptor or confess "DBAdaptor not set";
    my $cv = GeneTargeting::DBEntry::get_ControlledVocabulary();
    my $object_type_cvi =
        $cv->get_cv_item_for_obj_field_value($obj, 'object_type', ref($obj))
            or confess "Invalid object_type found by _fetch_stable_id_into_object "
                . ref($obj);

    my $sth = $dba->dbh->prepare(q{
        SELECT stable_id
        FROM object_stable_id
        WHERE obj_db_object_type_id = ?
        AND obj_db_id = ?
    });
    $sth->execute($object_type_cvi->id(), $obj->id);

    my ( $stable_id ) = $sth->fetchrow;

    if ($stable_id) {
        $obj->stable_id($stable_id);
    }
    return $stable_id;
}


###### Synonym related methods

=head2 store_synonyms_for_object

Stores synonyms belonging to the supplied object, but checks to see if they are
already there first, and skips storing any duplicates.

param - takes a valid DBEntry subtype - note the dbid must be set in this obj.

=cut

sub store_synonyms_for_object {

    my ( $self, $obj ) = @_;

    unless ($obj && ref($obj) && ref($obj) =~ /^GeneTargeting::DBEntry::/) {
        confess "Expected a DBEntry subtype object";
    }
    unless ($obj->id()) {
        confess "Supplied DBEntry subtype must have an id set";
    }

    #Do we have synonyms to store?
    my $synonyms = $obj->get_all_synonyms();
    unless ($synonyms) {
        carp "Supplied object has no synonyms to store - " . ref($obj); 
        return;
    }

    my $dba = $self->DBAdaptor or confess "DBAdaptor not set";

    my $cv = GeneTargeting::DBEntry::get_ControlledVocabulary();
    my $object_type_cvi =
        $cv->get_cv_item_for_obj_field_value($obj, 'object_type', ref($obj))
            or confess "Invalid object_type found by _insert_object_stable_id "
                . ref($obj);

    foreach my $synonym (@$synonyms) {

        if (length($synonym) > 128) {
            carp "SKIPPING - Synonym is too long - '$synonym'";
            next;
        }

        #Has this object already got this synonym?
        my $chk_syn_id_sth = $dba->dbh->prepare(q{
            SELECT object_synonym_id
            FROM object_synonym
            WHERE obj_db_id = ?
            AND obj_db_object_type_id = ?
            AND synonym = ?
        });
        $chk_syn_id_sth->execute($obj->id(), $object_type_cvi->id(), $synonym);
        my $fetched_syn_id = $chk_syn_id_sth->fetchrow();

        unless ($fetched_syn_id) {
            my $ins_syn_sth = $dba->dbh->prepare(q{
                INSERT INTO object_synonym (
                    object_synonym_id,
                    obj_db_id,
                    obj_db_object_type_id,
                    synonym
                )
                VALUES (null,?,?,?)
            });
            $ins_syn_sth->execute($obj->id(), $object_type_cvi->id(), $synonym);
        }
    }
}

=head2 fetch_synonyms_into_object

Fetches synonyms from the database that are associated with the object.

param - takes a valid DBEntry subtype - note the dbid must be set in this obj.

=cut

sub fetch_synonyms_into_object {
    my ( $self, $obj ) = @_;

    unless ($obj && ref($obj) && ref($obj) =~ /^GeneTargeting::DBEntry::/) {
        confess "Expected a DBEntry subtype object";
    }
    unless ($obj->id()) {
        confess "Supplied DBEntry subtype must have an id set";
    }

    my $dba = $self->DBAdaptor or confess "DBAdaptor not set";

    my $cv = GeneTargeting::DBEntry::get_ControlledVocabulary();
    my $object_type_cvi =
        $cv->get_cv_item_for_obj_field_value($obj, 'object_type', ref($obj))
            or confess "Invalid object_type found by fetch_synonyms_into_object "
                . ref($obj);

    my $sth = $dba->dbh->prepare(q{
        SELECT synonym
        FROM object_synonym
        WHERE obj_db_id = ?
        AND obj_db_object_type_id = ?
    });

    $sth->execute($obj->id(), $object_type_cvi->id());

    while (my ($synonym) = $sth->fetchrow()) {
        $obj->add_synonym($synonym);
    }
}


1;
