# Supplementary material for: Automated design of genomic Southern blot probes
Source: BMC Genomics. 2010 Jan 29;11:74. doi: 10.1186/1471-2164-11-74 (PMC2830989; doi:10.1186/1471-2164-11-74)
Supplement: Additional file 1 — Software package for automated design of genomic Southern blot probes. Archive of all the components of the pipeline packaged using "tar", and subsequently compressed with "gzip". Includes source code, example configuration files, example output, and a user's guide for installation. [file 1471-2164-11-74-S1.GZ › southern_blot_design/modules/GeneTargeting/ControlledVocabulary.pm]

### GeneTargeting::ControlledVocabulary
#
# Copyright 2005-2009 Genes to Cognition Programme (G2C) and 
# Genome Research Limited (GRL)
#
# Contact: webmaster@genes2cognition.org
# See    : www.genes2cognition.org/software/southern_blot
#
# You may distribute this file/module under the terms of the Perl artistic
# licence: http://www.perlfoundation.org/artistic_license_2_0

=head1 NAME - GeneTargeting::ControlledVocabulary

=head1 DESCRIPTION

Implements controlled vocabularies/dictionaries for the GeneTargeting
package.

=head1 CONTACT

G2C B<email> webmaster@genes2cognition.org

=cut

package GeneTargeting::ControlledVocabulary;

use strict;
use Carp;
use Data::Dumper;
use vars '@ISA';

=head2 init

Used to fetch the controlled vocabulary information from the tables starting cv_
in the database

  my $cv = GeneTargeting::ControlledVocabulary->init($dba);
  
Note this done autmatically for you when calling $dba->dbh, so you dont need to call
it explicitly.

=cut

sub init {
    my( $pkg, $dba ) = @_;

    my $self = {};
    bless $self, $pkg;

    my $dbh = $dba->dbh() or die;
    $self->{_controlled_vocab} = {};

    my %tables = map {$_->[0], 1} @{ $dbh->selectall_arrayref("show tables") };

    foreach my $tab (sort keys %tables) {
        if ($tab =~ m/^cv_gt_/i) {
            $self->{_controlled_vocab}->{$tab} = $self->_get_cv_table_rows($dbh, $tab);
        }
    }
    return $self;
}

sub _get_cv_table_rows {

    my ($self, $dbh, $table_name) = @_;

    my $sql = "select id, name, display_id, synonyms from " . $table_name;
    my $sth = $dbh->prepare($sql);
    $sth->execute();

    my $cvitems = [];

    while ( my ($id, $name, $display_id, $synonyms) = $sth->fetchrow() ) {

        my $cvitem = GeneTargeting::DBEntry::ControlledVocabularyItem->new();
        $cvitem->id($id);
        $cvitem->name($name);
        $cvitem->display_id($display_id);
        $cvitem->set_synonym_list_from_db_format_synonym_str($synonyms);
        push @$cvitems, $cvitem;
    }
    return $cvitems;
}

=head2 get_cv_item_for_obj_field_value


    param - $dbentry - Either the object or ref($dbentry)
    param - $field - The name of the object field/subroutinte that represents the supplied value.
    param - $value - The value we use to find a match in the appropriate cv table
#DEPRECATED - we need to invert the logic of this boolean flag...    
    param - $syn_chk - An optional boolean meaning we can check any synonyms.

    return - a GeneTargeting::DBEntry::ControlledVocabularyItem if a suitable match is found.

=cut;

sub get_cv_item_for_obj_field_value {
    my ( $self, $dbentry, $field, $value, $syn_chk ) = @_;

#TODO - syn checks should be enabled by default... fix in all using scripts 
$syn_chk = 1;

    return $self->_null_cv_item() unless $value;

    my $controlled_vocab = $self->{_controlled_vocab};
    
    unless(($dbentry and ref($dbentry) and $dbentry->isa('GeneTargeting::DBEntry')) ||
            $dbentry =~ /^GeneTargeting::DBEntry/ ) {
        confess "Please supply a valid dbentry!";
    }
    confess "Must pass a field" unless $field;
    confess "Must pass a value" unless $value;

    my $cv_table = $self->_get_cv_table_for_dbentry_and_field($dbentry, $field);

    unless (defined($cv_table) && $controlled_vocab->{$cv_table}) {
        confess "No cv_table known for dbentry:" . $dbentry . " with field:" . $field;
    }

    if ($controlled_vocab->{$cv_table}) {
        my $valid_cv_items = $controlled_vocab->{$cv_table};

        #Match on the names first
        foreach my $valid_cv_item (@$valid_cv_items) {
            my $name = $valid_cv_item->name();
            if ($value eq $name) {
                return $valid_cv_item;
            }
        }

        #Now, optionally, check for any synonym matches
        if ($syn_chk) {
            foreach my $valid_cv_item (@$valid_cv_items) {
                if ($valid_cv_item->has_synonym($value)) {
                    return $valid_cv_item;
                }
            }
        }

        return undef;
    } else {
        confess "No matching cv_table found!";
    }
}

=head2 get_value_for_obj_field_cvi_id

    Sub adaptors can call this when they need to create a new object, and need to convert the
    cv database table foreign key into a proper string object.

    param - $dbentry - Either the object or ref($dbentry)
    param - $field - The name of the object field/subroutinte that represents the supplied value.
    param - $cv_item_id - The database id of the cv_item related to the field.

    return - a GeneTargeting::DBEntry::ControlledVocabularyItem if a suitable match is found.

=cut;

sub get_value_for_obj_field_cvi_id {
    my ( $self, $dbentry, $field, $cv_item_id ) = @_;

    return $self->_null_cv_item() unless $cv_item_id;

    my $controlled_vocab = $self->{_controlled_vocab};

    unless(defined($dbentry) && ((ref($dbentry) =~ /^GeneTargeting::DBEntry/)
            || ($dbentry =~ /^GeneTargeting::DBEntry/))) {
        confess "Please supply a valid dbentry obj or class name!";
    }
    unless($field && $cv_item_id) {
        confess "Please supply a valid field and cv_item_id to be checked!";
    }

    my $cv_table = $self->_get_cv_table_for_dbentry_and_field($dbentry, $field);

    unless (defined($cv_table) && $controlled_vocab->{$cv_table}) {
        confess "No cv_table known for dbentry:" . $dbentry . " with field:" . $field;
    }

    if ($controlled_vocab->{$cv_table}) {
        my $valid_cv_items = $controlled_vocab->{$cv_table};

        foreach my $valid_cv_item (@$valid_cv_items) {

            if ($cv_item_id == $valid_cv_item->id()) {
                return $valid_cv_item;
            }
        }
        return undef;
    } else {
        confess "No matching cv_table found!";
    }
}

sub _get_cv_table_for_dbentry_and_field {

    my ( $self, $dbentry, $field ) = @_;
    my $dbentry_type;

    if (ref($dbentry)) {
        $dbentry_type = ref($dbentry);
    } else {
        $dbentry_type = $dbentry;
    }

    my $dbentry_to_fields_to_cv_table
        = $GeneTargeting::Defs::dbentry_type_to_field_to_cv_table{$dbentry_type};

    if (defined($dbentry_to_fields_to_cv_table)) {

        my $cv_table = $dbentry_to_fields_to_cv_table->{$field};

        if (defined($cv_table)) {
            return $cv_table;
        } else {
            confess "No CV table defined for field:" . $field . " of dbentry:" . $dbentry_type;
        }
    } else {
        confess "Unknown dbentry_type:" . $dbentry_type;
    }
}

sub _null_cv_item {

    my ( $self ) = @_;

    my $cvitem = GeneTargeting::DBEntry::ControlledVocabularyItem->new();
    #$cvitem->id($id);
    #$cvitem->name($name);
    #$cvitem->display_id($display_id);

    return $cvitem;
}


1;
