# Supplementary material for: Automated design of genomic Southern blot probes
Source: BMC Genomics. 2010 Jan 29;11:74. doi: 10.1186/1471-2164-11-74 (PMC2830989; doi:10.1186/1471-2164-11-74)
Supplement: Additional file 1 — Software package for automated design of genomic Southern blot probes. Archive of all the components of the pipeline packaged using "tar", and subsequently compressed with "gzip". Includes source code, example configuration files, example output, and a user's guide for installation. [file 1471-2164-11-74-S1.GZ › southern_blot_design/modules/GeneTargeting/DBEntry.pm]

### GeneTargeting::DBEntry
#
# Copyright 2005-2009 Genes to Cognition Programme (G2C) and 
# Genome Research Limited (GRL)
#
# Contact: webmaster@genes2cognition.org
# See    : www.genes2cognition.org/software/southern_blot
#
# You may distribute this file/module under the terms of the Perl artistic
# licence: http://www.perlfoundation.org/artistic_license_2_0

=pod

=head1 NAME - GeneTargeting::DBEntry

=head1 DESCRIPTION

Base class for the business objects stored and retrieved in the
GeneTargeting (analysis) database

=head1 CONTACT

G2C B<email> webmaster@genes2cognition.org

=cut

package GeneTargeting::DBEntry;

use strict;
use warnings;
use Carp;
use Data::Dumper;
#use GeneTargeting::DBEntry::CohortTest::AbstractCohortTest;
#use GeneTargeting::DBEntry::Address;
#use GeneTargeting::DBEntry::Allele;
#use GeneTargeting::DBEntry::Antibody;
#use GeneTargeting::DBEntry::Cohort;
#use GeneTargeting::DBEntry::CohortTest::BehaviourSummary;
#use GeneTargeting::DBEntry::CohortTest::ElectrophysiologySummary;
#use GeneTargeting::DBEntry::CohortTest::Expression;
#use GeneTargeting::DBEntry::Colony;
use GeneTargeting::DBEntry::ComponentHit;
use GeneTargeting::DBEntry::Conf;
use GeneTargeting::DBEntry::Conf::Exonerate;
use GeneTargeting::DBEntry::ControlledVocabularyItem;
use GeneTargeting::DBEntry::DNAProbe;
#use GeneTargeting::DBEntry::Experiment;
#use GeneTargeting::DBEntry::ExternalDB2;
use GeneTargeting::DBEntry::ExternalDB;
#use GeneTargeting::DBEntry::GeneList;
#use GeneTargeting::DBEntry::Gene;
use GeneTargeting::DBEntry::Hit;
use GeneTargeting::DBEntry::Job;
#use GeneTargeting::DBEntry::Literature;
#use GeneTargeting::DBEntry::Note;
#use GeneTargeting::DBEntry::Person;
#use GeneTargeting::DBEntry::Protocol;
#use GeneTargeting::DBEntry::Resource;
use GeneTargeting::DBEntry::Sequence;
#use GeneTargeting::DBEntry::Vector;
#use GeneTargeting::DBEntry::Xref2;
use GeneTargeting::DBEntry::Xref;
use GeneTargeting::Defs;
use GeneTargeting::Utils qw( validate_g2c_stable_id validate_date_string 
    get_todays_date);

=head2 new

Constructor for GeneTargeting::DBEntry:: class objects

=cut

sub new {
    my( $pkg ) = @_;

    if ($pkg eq 'GeneTargeting::DBEntry') {
        confess 'Only subclasses of GeneTargeting::DBEntry can be'
         . ' instantiated';
    }

    #Check controlled vocabulary is initialised
    get_ControlledVocabulary() unless $pkg->isa('GeneTargeting::DBEntry::ControlledVocabularyItem');
    
    return bless {}, $pkg;
}

{   
    my $cv_object;

=head2 initalise_ControlledVocabulary

    GeneTargeting::DBEntry::initalise_ControlledVocabulary($cv_object);

=cut

    sub initalise_ControlledVocabulary {
        my ( $obj ) = @_;

        unless (($obj) and ref($obj) and $obj->isa('GeneTargeting::ControlledVocabulary')) {
            confess "Must pass a GeneTargeting::ControlledVocabulary object";
        }
        $cv_object = $obj;    
    }

=head2 get_ControlledVocabulary

    my $cv_obj = $db_entry->get_ControlledVocabulary();
    
=cut 

    sub get_ControlledVocabulary {
        confess "Call initalise_ControlledVocabulary first" unless $cv_object;
        
        return $cv_object;
    }
}

=head2 private

Get/setter for the private property of DBEntry objects. Valid values are
the integers 0-999 (which is checked). 0 is considered public, anything
higer is (somewhat) private.

If $obj->private() is called to get the attribute, without it
previously having been set explicitly, then it will be set to the
default for that object type, and returned

See: %GeneTargeting::Defs::default_object_privacy

=cut

sub private {
    my ( $self, $value ) = @_;

    if (defined($value)) {

        if ($value < 0 or $value > 999 or int($value) != $value) {
            confess "Invalid private: '$value' for: " . Dumper($self);
        }
        $self->{'_gene_targeting_dbentry_private'} = $value;
    }
    unless (defined($self->{'_gene_targeting_dbentry_private'})) {

        my $default_privacy =
            $GeneTargeting::Defs::default_object_privacy{ref($self)};
        unless (defined($default_privacy)) {
            confess "No default privacy set for objects of class: "
                . ref($self);
        }
        $self->{'_gene_targeting_dbentry_private'} = $default_privacy;
    }
    return $self->{'_gene_targeting_dbentry_private'};
}

=head2 clone

Needs to be overridden by subclassed of GeneTargeting::DBEntry
objects

=cut

sub clone {
    my ( $self ) = @_;

    confess "clone method needs to be overridden in " . ref($self);
}

=head2 stable_id

Get/Set method for the stable_id of the DBEntry object. Automatically
checks the stable_id is valid for the subclass of DBEntry and objects
of that subclass are permitted to have stable_ids

=cut

sub stable_id {
    my( $self, $value ) = @_;

    if ($value) {
        validate_g2c_stable_id($value, ref($self));
        $self->{'_gene_targeting_dbentry_stable_id'} = $value;
    }
    return $self->{'_gene_targeting_dbentry_stable_id'};
}


=head2 source_external_db

Get/Set method for associating the DBEntry with a ExternalDb object.

=cut

sub source_external_db {
    my( $self, $value ) = @_;

    unless ($GeneTargeting::Defs::objects_allowed_a_source_external_db2{ref($self)}) {
        confess "Object of type: " . ref($self) 
            . " is not allowed a source_external_db: " . Dumper($self);
    }

    if (defined($value)) {

        unless (defined($value) && ref($value) &&
                $value->isa("GeneTargeting::DBEntry::ExternalDB2")) {
            confess "Expected a GeneTargeting::DBEntry::ExternalDB2 argument";
        }

        $self->{'_gene_targeting_dbentry_external_db'} = $value;
    }
    return $self->{'_gene_targeting_dbentry_external_db'};
}


=head2 date_created

Get/Set method for the date_created for the DBEntry, date needs to
be in the format DD/MM/YYYY, or confesses fatally, however, will
silently convert '.' and ':' to '/' in passed date.

Returned date will always be of the format: DD/MM/YYYY
    
  e.g. my $date = '15:02:2007';
       $obj->date_created($date);
       print $obj->date_created;
       
       #prints '15/02/2007'

=cut

sub date_created {
    my( $self, $value ) = @_;

    if ($value) {

        my $date = validate_date_string($value);
        unless ($date) {
            confess "Invalid date passed: '$value'";
        }
        $self->{'_gene_targeting_dbentry_date_created'} = $date;

    }
    return $self->{'_gene_targeting_dbentry_date_created'};
}

=head2 actual_date

Get/Set method for the actual_date for the DBEntry, date needs to
be in the format DD/MM/YYYY, or confesses fatally, however, will 
silently convert '.' and ':' to '/' in passed date.

Passing 'today' (case-insensitive) will set date_stored
appropriately.

Returned date will always be of the format: DD/MM/YYYY
    
  e.g. my $date = '15:02:2007';
       $obj->actual_date($date);
       print $obj->actual_date;
       
       # prints '15/02/2007'

=cut

sub actual_date {
    my( $self, $value ) = @_;

    if ($value) {

        if (lc($value) eq 'today') {
            $value = get_todays_date();
        } 

        my $date = validate_date_string($value);
        unless ($date) {
            confess "Invalid date passed: '$value'";
        }
        $self->{'_gene_targeting_dbentry_actual_date'} = $date;
    }
    return $self->{'_gene_targeting_dbentry_actual_date'};
}

=head2 date_modified

Get/Set method for the date_modified for the DBEntry, date needs to
be in the formatDD/MM/YYYY, or confesses fatally, however, will
silently convert '.' and ':' to '/' in passed date.

Returned date will always be of the format: DD/MM/YYYY
    
  e.g. my $date = '15:02:2007';
       $obj->date_modified($date);
       print $obj->date_modified;
       
       #prints '15/02/2007'

=cut

sub date_modified {
    my( $self, $value ) = @_;

    if ($value) {

        my $date = validate_date_string($value);
        unless ($date) {
            confess "Invalid date passed: '$value'";
        }
        $self->{'_gene_targeting_dbentry_date_modified'} = $date;
        
    }
    return $self->{'_gene_targeting_dbentry_date_modified'};
}

=head2 add_contact

Given GeneTargeting::DBEntry:: Person and Address objects, adds a 'contact'
composed of the two, to the DBEntry;

Not all DBEntry subtypes are permitted contacts, see
GeneTargeting::Defs::acceptable_object_person_address_types for acceptable
object types. Other types will confess with a fatal error.

  e.g. $dbentry->add_contact($person, $address); 

If $dbentry->allow_address_defaults is true, then one can add a contact
consisting only of a Person object, and the ContactAdaptor will attempt
to find a 

=cut

sub add_contact {
    my ( $self, $person, $address ) = @_;

    #Various type-checking
    if ($self->isa("GeneTargeting::DBEntry::Person")
            or $self->isa("GeneTargeting::DBEntry::Address")) {
            
        confess 'Cannot add a contact to either a Person or Address object: '
            . Dumper($self);
    }
    
    #Check the object type is allowed to have contacts
    my $type = ref($self);
    unless ($GeneTargeting::Defs::acceptable_object_person_address_types{$type}) {
        confess "DBEntry of type '$type' cannot have contacts: " 
            . Dumper($self);
    }        
    
    #Validate the Person
    unless ($person and ref($person)
            and $person->isa("GeneTargeting::DBEntry::Person")) {
        confess "Expected a GeneTargeting::DBEntry::Person object";
    }
    
    #Validate the Address, or see if default is allowed
    if ($address) {
        unless (ref($address)
            and $address->isa("GeneTargeting::DBEntry::Address")) {
            confess "Expected a GeneTargeting::DBEntry::Address object";
        }
    } else {
        unless (allow_address_defaults_for_contacts()) {
            confess 'Expected a GeneTargeting::DBEntry::Address object '
                . ' unless DBEntry::allow_address_defaults it true';
        }
    }

    $self->{'_gene_targeting_dbentry_contacts'} ||= [];
    
    my $contact = [$person, $address];
    push(@{$self->{'_gene_targeting_dbentry_contacts'}}, $contact);
}

=head2 allow_address_defaults_for_contacts

Class method to allow contacts to be attached to DBEntry objects that consist
only of Person object, rather than a Person and Address object pair.

Set to any true value to allow defaulting on Address, which will then
subsequently be fetched (if possible) from G2Cdb by the ContactAdaptor.

  e.g. GeneTargeting::DBEntry::allow_address_defaults_for_contacts('true');

=cut

{
    my $allow_address_defaults_for_contacts;

    sub allow_address_defaults_for_contacts {
        my ( $value ) = @_;

        if (ref($value)) {
            confess 'Class not instance method, invoke as: '
                . 'GeneTargeting::DBEntry::allow_address_defaults_for_contacts'; 
        }

        if (defined($value)) {
            $allow_address_defaults_for_contacts = $value;
        }
        return $allow_address_defaults_for_contacts;
    }
}

=head2 get_all_contacts

Returns a reference to an array of the 'contacts' attached to the DBEntry
object. The array will be empty if none were attached.

Contacts are not objects per se, but a reference to an array of two elements,
a Person object, and an Address object.

  e.g. my $contacts = $dbentry->get_all_contacts();

=cut

sub get_all_contacts {
    my ( $self ) = @_;

    $self->{'_gene_targeting_dbentry_contacts'} ||= [];
    return $self->{'_gene_targeting_dbentry_contacts'};
}

=head2 add_literature

Attaches a Literature object to the DBEntry, as long as it is
not a Literature object itself.

Literature object must have dbprimary_acc and 
source_external_db set, and at least one type

=cut

sub add_literature {
    my ( $self, $literature ) = @_;

    if ($self->isa("GeneTargeting::DBEntry::Literature")) {
        confess "Cannot add a Literature obj to another Literature obj";
    }
    unless (defined($literature) and ref($literature)
            and $literature->isa("GeneTargeting::DBEntry::Literature")) {
        confess "Expected a GeneTargeting::DBEntry::Literature object";
    }

    unless ($literature->dbprimary_acc()) {
         confess "Literature must have a dbprimary_acc set";
    }
    unless ($literature->source_external_db) {
        confess "Literature object must have source_external_db set";
    }
    
    my $lit_types = $literature->get_all_types()
        or confess "Literature must have at least one type set!";


    $self->{'_gene_targeting_dbentry_literature'} ||= [];

    push(@{$self->{'_gene_targeting_dbentry_literature'}}, $literature);
}

=head2 get_all_literature

    Returns a list, potentially empty, of all the Literature items attached to this DBEntry.

    Note: These items need to be loaded explicitly, so if you have just retrieved the dbentry from the
    database, you'll need to use the LiteratureAdaptor to fetch them for this object.

=cut

sub get_all_literature {

    my ( $self ) = @_;

    $self->{'_gene_targeting_dbentry_literature'} ||= [];
    return $self->{'_gene_targeting_dbentry_literature'};
}

sub _literature_item_is_valid {

    my ( $self, $literature ) = @_;

    if ($self->isa("GeneTargeting::DBEntry::Literature")) {
        confess "Error - Unable to add Literature to another Literature Object!";
    }
    unless (defined($literature) && ref($literature) &&
            $literature->isa("GeneTargeting::DBEntry::Literature")) {
        confess "Expected a GeneTargeting::DBEntry::Literature argument";
    }

    unless ($literature->dbprimary_acc()) { confess "Literature must have a dbprimary_acc set!"; }
    my $lit_types = $literature->get_all_types();
    unless (defined($lit_types) && (scalar(@$lit_types) > 0)) {
        confess "Literature must have at least one type set!"
    }

    return 1;
}


=head2 add_resource

Adds a Resource object to the DBEntry, providing it is not a Resource object
itself.

  $db_entry->add_resource($resource);
  
Note the resource object must be valid before it can be attached, this is due
to the resource items being kept in a hash and keyed via resource->target().
Repeated resource items will be dropped silently.

=cut

sub add_resource {
    my ( $self, $resource ) = @_;

    if ($self->isa("GeneTargeting::DBEntry::Resource")) {
        confess "Cannot add a Resource object to another Resource object";
    }
    unless ($resource and ref($resource) and
            $resource->isa("GeneTargeting::DBEntry::Resource")) {
        confess "Expected a GeneTargeting::DBEntry::Resource argument";
    }
    unless ($resource->source and $resource->source_path) {
        confess "source and source_path attributes must be set";
    }

    $self->{'_gene_targeting_dbentry_resources'} ||= {};

    my $hash_key = $resource->source_path . $resource->source;
    unless( $self->{'_gene_targeting_dbentry_resources'}-> {$hash_key} ) {
        $self->{'_gene_targeting_dbentry_resources'}->{$hash_key} = $resource;
    }
}


=head2 add_protocol

Given a Protocol object, adds it to the DBEntry.

  $db_entry->add_protocol($protcol);

Note one cannot add a Protocol object to another Protocol object.

=cut

sub add_protocol {
    my ( $self, $protocol ) = @_;

    if ($self->isa("GeneTargeting::DBEntry::Protocol")) {
        confess "Cannot add a Resource object to another Protocol object";
    }

    unless ($protocol and ref($protocol) and
            $protocol->isa("GeneTargeting::DBEntry::Protocol")) {
        confess "Expected a GeneTargeting::DBEntry::Protocol argument";
    }
     
    $self->{'_gene_targeting_dbentry_protocols'} ||= [];
    
    push (@{$self->{'_gene_targeting_dbentry_protocols'}}, $protocol);
}

=head2 get_all_protocols

Returns all the Protocols attached to the DBEntry, as an arraf reference,
which will be empty if none were attached.

  my $protocols = $db_entry->get_all_protocols():

=cut

sub get_all_protocols {
    my ( $self ) = @_;
   
    confess "Invocation error" unless ref($self);
    
    $self->{'_gene_targeting_dbentry_protocols'} ||= [];
    
    return $self->{'_gene_targeting_dbentry_protocols'};
}

=head2 get_all_resources

Returns all the Resources attached to the DBEntry, as an array reference,
which will be empty if none were attached.

  my $resources = $db_entry->get_all_resources();

Note Resources need to be fetched explicitly from the database for the object
with a ResourceAdaptor. It doesnt happen automatically.
    
=cut

sub get_all_resources {
    my ( $self ) = @_;

    $self->{'_gene_targeting_dbentry_resources'} ||= {};
    return [values (%{$self->{'_gene_targeting_dbentry_resources'}})];
}


=head2 add_xref2

Attaches the passed GeneTargeting::DBEntry::Xref2 object to the DBEntry.
(type checked)

=cut

sub add_xref2 {
    my( $self, $xref2 ) = @_;

    unless ($xref2 and ref($xref2)
            and $xref2->isa("GeneTargeting::DBEntry::Xref2")) {
        confess "Expected a GeneTargeting::DBEntry::Xref2 argument";
    }

    $self->{'_gene_targeting_dbentry_xref2_members'} ||= [];
    push(@{$self->{'_gene_targeting_dbentry_xref2_members'}}, $xref2);
}

=head2 get_all_xref2s

Returns a list reference to the GeneTargeting::DBEntry::Xref2 objects
attached to the DBEntry, or undef, should none be attached.

=cut

sub get_all_xref2s {
    my ( $self ) = @_;

    if (my $array_ref = $self->{'_gene_targeting_dbentry_xref2_members'}) {
        return $array_ref;
    } else {
        return;
    }
}


=head2 display_xref_id

Get/Set method for the display_xref_id of the gene.

=cut

sub display_xref_id {
    my( $self, $value ) = @_;

    if ($value) {
        $self->{'_gene_targeting_dbentry_display_xref_id'} = $value;
    }
    return $self->{'_gene_targeting_dbentry_display_xref_id'};
}

=head2 add_note

Attaches the passed GeneTargeting::DBEntry::Note object to the DBEntry.

=cut

sub add_note {

    my ( $self, $note ) = @_;

    unless ($note && ref($note) &&
            $note->isa("GeneTargeting::DBEntry::Note")) {
        confess "Expected a GeneTargeting::DBEntry::Note argument";
    }

    $self->{'_gene_targeting_dbentry_notes'} ||= [];
    push(@{$self->{'_gene_targeting_dbentry_notes'}}, $note);
}


=head2 get_all_notes

    Returns a list, potentially empty, of all the notes in this DBEntry.

    Note: As these items are lazy loaded, if you have just retrieved the dbentry
    from the database, you'll need to use the fetch_notes_for_object method in
    the base adaptor to fetch/load them into this dbentry.

=cut

sub get_all_notes {
    my ( $self ) = @_;
    
    $self->{'_gene_targeting_dbentry_notes'} ||= [];
    return $self->{'_gene_targeting_dbentry_notes'};
}

=head2 os_code

Returns the os_code of the object if it has been set, and is
permitted to have just a single os_code, else confesses

=cut

sub os_code {
    my ( $self ) = @_;
    
    my $obj_type = ref($self);

    #Can't call if allowed to have multiple os_codes
    if ($GeneTargeting::Defs::object_types_allowed_multiple_os_codes{$obj_type}) {
    
        confess "Can't call os_code as Object of type '$obj_type' "
            . " is allowed multiple os_codes";
    }

    #Can't call if not allowed to have an os_code
    if ($GeneTargeting::Defs::object_types_that_must_not_have_os_code{$obj_type}) {
        confess "Can't call os_code as Object of type '$obj_type' "
            . " is not allowed to have an os_code";
    }
    
    my $os_codes = $self->get_all_os_codes;
    unless ($os_codes and @$os_codes == 1) {
        confess "Bad os_code for ", Dumper($self);
    }
     
    my $os_code = $os_codes->[0];
    return $os_code;
}

=head2 add_os_code

Add an os_code to the DBEntry. os_codes are validated using the cv_gt_os_code
table, unknown os_codes will throw a fatal error. 

i.e. for human

  $obj->add_os_code(9606);

=cut

sub add_os_code {
    my( $self, $os_code ) = @_;

    confess "Must pass an os_code" unless $os_code;
    my $cv = $self->get_ControlledVocabulary();
    my $cvi = $cv->get_cv_item_for_obj_field_value($self, 'os_code', $os_code)
            or confess "Unknown os_code: '$os_code'";

    $self->{'_gene_targeting_dbentry_os_codes'} ||= {};
    
    my $os_code_hash = $self->{'_gene_targeting_dbentry_os_codes'};
    $os_code_hash->{$os_code}++;
}

=head2 get_all_os_codes

Returns a list ref to all the os_codes associated with the object, or undef.

=cut

sub get_all_os_codes {
    my( $self ) = @_;

    unless ($self->{'_gene_targeting_dbentry_os_codes'}) {
        return;
    }
    return [keys (%{$self->{'_gene_targeting_dbentry_os_codes'}})];
}

=head2 has_os_code

Boolean test method that checks to see if the object is known to be related to
an organism by it's os_code.

if ($obj->has_os_code(9606)) {
    #do something
}

=cut

sub has_os_code {
    my ( $self, $os_code ) = @_;

    confess "Must pass an os_code to has_os_code" unless $os_code;

    my $cv = $self->get_ControlledVocabulary();

    my $cvi = $cv->get_cv_item_for_obj_field_value($self, 'os_code', $os_code)
            or confess "Must pass a valid os_code to has_os_code - you supplied:"
            . $os_code;

    my $os_code_hash = $self->{'_gene_targeting_dbentry_os_codes'};

    if ($os_code) {
        return $os_code_hash->{$os_code};
    }
    return;
}


=head2 add_synonym

Method to add a synonym to to the object.

  $xref2->add_synonym('NR1);

=cut

sub add_synonym {
    my( $self, $value ) = @_;

    unless ($value) {
        confess "Must pass a string to add as a synonym";
    }

    $self->{'_gene_targeting_dbentry_synonyms'} ||= {};
    my $synonym_hash = $self->{'_gene_targeting_dbentry_synonyms'};
    $synonym_hash->{$value} = 1;
}

=head2 get_all_synonyms

Returns a list reference to synonyms for the DBEntry, or undefined
should none exist.

  my $synonyms = $xtref2->get_all_synonyms;

=cut

sub get_all_synonyms {
    my ( $self ) = @_;

    unless ($self->{'_gene_targeting_dbentry_synonyms'}) {
        return;
    }
    return [keys (%{$self->{'_gene_targeting_dbentry_synonyms'}})];
}

=head2 has_synonym

Boolean test method that checks to see if the object has the synonym.

if ($obj->has_synonym($synonym)) {
    #do something
}

=cut

sub has_synonym {
    my ( $self, $synonym ) = @_;

    confess "Must pass a $synonym to has_synonym" unless $synonym;

    my $synonym_hash = $self->{'_gene_targeting_dbentry_synonyms'};

    if ($synonym) {
        return $synonym_hash->{$synonym};
    }
    return;
}


1;
