# Supplementary material for: Automated design of genomic Southern blot probes
Source: BMC Genomics. 2010 Jan 29;11:74. doi: 10.1186/1471-2164-11-74 (PMC2830989; doi:10.1186/1471-2164-11-74)
Supplement: Additional file 1 — Software package for automated design of genomic Southern blot probes. Archive of all the components of the pipeline packaged using "tar", and subsequently compressed with "gzip". Includes source code, example configuration files, example output, and a user's guide for installation. [file 1471-2164-11-74-S1.GZ › southern_blot_design/modules/GeneTargeting/Utils/GD.pm]

### GeneTargeting::Utils::GD
#
# Copyright 2002-2005 Genome Research Limited (GRL)
#
# Maintained by Mike Croning <mdr@sanger.ac.uk>
#
# You may distribute this file/module under the terms of the perl artistic
# licence
#
# POD documentation main docs before the code. Internal methods are usually
# preceded with a _
#

=head1 NAME - GeneTargeting::Utils::GD

=head1 SYNOPSIS

=head1 DESCRIPTION

=head1 CONTACT

Mike Croning B<email> mdr@sanger.ac.uk

=head1 APPENDIX

The rest of the documentation details each of the object methods.
Internal methods are usually preceded by a _

=cut

package GeneTargeting::Utils::GD;

use strict;
use Carp;
use GD;
use Exporter;
use vars qw{ @ISA @EXPORT };

@ISA = ('Exporter');
@EXPORT = ('makeGD', 'validate_font_name', 'validate_colour'
    , 'GD_colour', 'deallocate_colours', 'indexed_GD_colour');

=head2 makeGD

=cut

sub makeGD {
    my ( $width, $height, $background_colour, $true_colour ) = @_;

    confess "Width and height not specified" unless $width and $height;
    $background_colour = 'white' unless $background_colour;
    
    my $GD;
    if ($true_colour) {
        $GD = GD::Image->newTrueColor($width, $height);
    } else {
        $GD = GD::Image->newPalette($width, $height);
    }
    confess "Could not create GD image object" unless $GD;

    _allocate_colours($GD, $background_colour);
    return $GD;
}

{   #Methods that know about GD font names

    my %valid_font_names = (
        'Small'         => 1,
        'Large'         => 1,
        'MediumBold'    => 1,
        'Tiny'          => 1,
        'Giant'         => 1,
    );

=head2 validate_font_name

Given a font name, checks its validity (to hardcoded
list). Returns, 1 on success, or confesses on failure.

=cut
    
    sub validate_font_name {
        my ( $font_name ) = @_;
        
        unless ($valid_font_names{$font_name}) {
            confess "Invalid font: $font_name";
        }
        return 1;
    }
}

{   #Methods that know about colours
    
    my (%rgb_codes, %allocated_colours, @colours);
    
    %rgb_codes = (
        white       => [255,255,255],
        black       => [  0,  0,  0],
        red         => [255,  0,  0],
        green       => [  0,255,  0],
        blue        => [  0,  0,255],
        grey        => [127,127,127],
        lt_grey     => [220,220,220],
        cyan        => [  0,255,255],
        magenta     => [255,  0,255],
        yellow      => [255,255,  0],
        lt_yellow   => [255,255,190],
        dark_green  => [ 51,153,  0],
        orange      => [255,102,  0],
        lime        => [204,255, 51],
        pink        => [0xff, 0x00, 0x66],
        pale_violet => [0xcc, 0x66, 0xff],
        aqua        => [0x33, 0x99, 0xcc],
        lime        => [0x99, 0xcc, 0x00],
        pure_red    => [0xaa, 0x00, 0x00],
        g2c_green_1 => [0xeb, 0xf8, 0xef],
        g2c_green_2 => [0xc1, 0xde, 0xd4],
        g2c_green_3 => [0x9a, 0xb6, 0xb6],
        g2c_green_4 => [0x35, 0x6d, 0x6d],
        g2c_green_5 => [0xCF, 0xFA, 0xF2],
        
        green_heat1   => [200, 255, 200],
        green_heat2   => [180, 255, 180],
        green_heat3   => [160, 255, 160],
        green_heat4   => [140, 255, 140],
        green_heat5   => [120, 255, 120],
        green_heat6   => [100, 255, 100],
        green_heat7   => [80, 255, 80],
        green_heat8   => [60, 255, 60],
        green_heat9   => [40, 255, 40],
        green_heat10  => [20, 255, 20],
        
        red_heat1   => [255, 200, 200],
        red_heat2   => [255, 180, 180],
        red_heat3   => [255, 160, 160],
        red_heat4   => [255, 140, 140],
        red_heat5   => [255, 120, 120],
        red_heat6   => [255, 100, 100],
        red_heat7   => [255, 80, 80],
        red_heat8   => [255, 60, 60],
        red_heat9   => [255, 40, 40],
        red_heat10  => [255, 20, 20],
        
        red_blue_heat1   => [255, 0,   0],
        red_blue_heat2   => [204, 0,  51],
        red_blue_heat3   => [153, 0, 102],
        red_blue_heat4   => [101, 0, 154],
        red_blue_heat5   => [ 50, 0, 205],
        red_blue_heat6   => [  0, 0, 255],

        red_green_heat1   => [255,   0, 0],
        red_green_heat2   => [204,  51, 0],
        red_green_heat3   => [153, 102, 0],
        red_green_heat4   => [101, 154, 0],
        red_green_heat5   => [ 50, 205, 0],
        red_green_heat6   => [  0, 255, 0],
        
    );

=head2 _allocate_colours

Internal method called by GD to allocate the colours hardcoded
in the module.

=cut
    sub _allocate_colours {
        my ( $GD, $background_colour ) = @_;

        #Set background first
        $allocated_colours{$background_colour} = 
            $GD->colorAllocate(@{$rgb_codes{$background_colour}});
        
        foreach my $colour (keys(%rgb_codes)) {
            unless ($colour eq $background_colour) {
                my $allocated = $GD->colorAllocate(@{$rgb_codes{$colour}});
                if ($allocated > -1) {
                    $allocated_colours{$colour} = $allocated;
                    push (@colours, $colour);
                } else {
                    confess "Could not allocate: $colour\n";
                }
            }
        }
        #print "**Allocated ", scalar(@colours), "\n";
    }

=head2 GD_colour

Fetches a colour by name (or number) allocated in the GD object.

=cut 
    
    sub GD_colour {
        my ( $required ) = @_;

        confess "Must pass a colour" unless $required;
        my $colour = $allocated_colours{lc($required)};      
        unless (defined($colour)) {
            confess "Colour: $required not allocated";
        }
        return $colour;
    }

=head2 indexed_GD_colour

Fetches a colour by numerical index (in order they were allocated);

=cut 
     
    sub indexed_GD_colour {
        my ( $index ) = @_;
        
        my $colour;
        if (defined($colour = $colours[$index])) {
            return $colour;
        } else {
            confess "Colour index $index not allocated";
        }
    }
}

1;
