# Supplementary material for: Automated design of genomic Southern blot probes
Source: BMC Genomics. 2010 Jan 29;11:74. doi: 10.1186/1471-2164-11-74 (PMC2830989; doi:10.1186/1471-2164-11-74)
Supplement: Additional file 1 — Software package for automated design of genomic Southern blot probes. Archive of all the components of the pipeline packaged using "tar", and subsequently compressed with "gzip". Includes source code, example configuration files, example output, and a user's guide for installation. [file 1471-2164-11-74-S1.GZ › southern_blot_design/modules/GeneTargeting/Utils/Primer3.pm]

### GeneTargeting::Utils::Primer3
#
# Copyright 2005 Genome Research Limited (GRL)
#
# Maintained by Mike Croning <mdr@sanger.ac.uk>
#
# You may distribute this file/module under the terms of the perl artistic
# licence
#
# POD documentation main docs before the code. Internal methods are usually
# preceded with a _
#

=pod

=head1 NAME - GeneTargeting::Utils::Primer3

=head1 DESCRIPTION

Utility module to design primers with Primer3, utilising the wrapping
provided by the Bio::Tools::Run::Primer3 module (tested with
bioperl-run-1.4.tar.gz) 

Automatically converts to Bioperl/Ensembl base-numbering conventions,
with start always less than end.

Exports a number of subroutines into the main package by default.

=head1 CONTACT

Mike Croning B<email> mdr@sanger.ac.uk

=head1 APPENDIX

The rest of the documentation details each of the object methods.
Internal methods are usually preceded by a _

=cut

package GeneTargeting::Utils::Primer3;
 
use strict;
use Bio::Seq;
use Bio::Tools::Run::Primer3;
use Carp;
use Exporter;
use IO::File;
use vars qw{ @ISA @EXPORT };

@ISA = ('Exporter');
@EXPORT = ('design_with_primer3', 'get_primer3_parameters_from_config'
    , 'calculate_primer_Tm_inhouse', 'print_primer3_results'
    , 'make_primer3_graphic', 'convert_primer3_results_to_arrayref_of_hashes');

=head2 design_with_primer3

Given an object with either a ->seq of ->dna method, holding a DNA
sequence, designs primers to it. Must also pass a full qualified
filename for the (temporary) output file created by Primer3, and a
reference to a hash of Primer3 parameters.

Returns a Bio::Tools::Run::Primer3 object.

See get_primer3_parameters_from_config for more information.

  my $primer3_results = design_with_primer3($seq, $tmp_file, $parameters);

When PRIMER_PRODUCT_SIZE_RANGE is not specified explicitly (in the parameter
hash) it is set to the sequence length - 100 bases. This 100 base default
can be overridden by an optional fourth parameter.

  my $primer3_results = design_with_primer3($seq, $tmp_file, $parameters, 50);
  my $best_result = $primer3_results->primer_results[0];
  foreach my $key (keys(@{$best_result})) {
    print "$key : ", $best_result->{$key}, "\n";
  }
  
  PRIMER_GC_ALL_ENDS           : <undef>
  PRIMER_LEFT                  : 36,22
  PRIMER_LEFT_END              : 57
  PRIMER_LEFT_END_STABILITY    : 6.7000
  PRIMER_LEFT_GC_PERCENT       : 40.909
  PRIMER_LEFT_LENGTH           : 22
  PRIMER_LEFT_PENALTY          : 3.810351
  PRIMER_LEFT_SELF_ANY         : 4.00
  PRIMER_LEFT_SELF_END         : 0.00
  PRIMER_LEFT_SEQUENCE         : TCAGTTTTTATACCCCCTCAAC
  PRIMER_LEFT_START            : 36
  PRIMER_LEFT_TM               : 57.190
  PRIMER_LEFT_TM_RECALC        : 57
  PRIMER_PAIR_COMPL_ANY        : 4.00
  PRIMER_PAIR_COMPL_END        : 2.00
  PRIMER_PAIR_PENALTY          : 6.2303
  PRIMER_PRODUCT_SIZE          : 963
  PRIMER_RIGHT                 : 998,20
  PRIMER_RIGHT_END             : 998
  PRIMER_RIGHT_END_STABILITY   : 7.6000
  PRIMER_RIGHT_GC_PERCENT      : 50.000
  PRIMER_RIGHT_LENGTH          : 20
  PRIMER_RIGHT_PENALTY         : 2.419920
  PRIMER_RIGHT_SELF_ANY        : 6.00
  PRIMER_RIGHT_SELF_END        : 1.00
  PRIMER_RIGHT_SEQUENCE        : GTGCACCGCTAAGACTTTTG
  PRIMER_RIGHT_START           : 979
  PRIMER_RIGHT_TM              : 58.580
  PRIMER_RIGHT_TM_RECALC       : 55

(Input fields have been omitted)

=cut

sub design_with_primer3 {
    my ( $seq, $tmp_file, $parameters, $length_wobble) = @_;
    
    $length_wobble = 100 unless $length_wobble;
    confess "Must pass an object with ->seq or ->dna method" unless $seq;
    confess "Must pass a temporary file name" unless $tmp_file;
    confess "Must pass Primer3 parameters" unless $parameters;
    
    my $seq_obj;
    if ($seq->can('seq')) {
        $seq_obj = $seq;
    } elsif ($seq->isa('GeneTargeting::DBEntry::Sequence')) {
        $seq_obj = Bio::Seq->new( -display_id => $seq->id,
                                  -seq        => $seq->dna);
    } else {
        confess "Don't know how to get seq from obj $seq"
    }
    
    my $primer3 = Bio::Tools::Run::Primer3->new(-seq     => $seq_obj,
                                                -outfile => $tmp_file);

    unless ($primer3->executable) {
        confess "primer3 can not be found. Is it installed?\n";
    }

    my $size_range = ($seq_obj->length - $length_wobble) . '-' . ($seq_obj->length);
    my %targets = (
          'PRIMER_PRODUCT_SIZE_RANGE' => $size_range
        , 'PRIMER_MIN_SIZE'           => 20,
        , 'PRIMER_MAX_SIZE'           => 22,
        , 'PRIMER_OPT_SIZE'           => 21,
        , 'PRIMER_MIN_GC'             => 40,
        , 'PRIMER_MAX_GC'             => 50,
        , 'PRIMER_OPT_GC_PERCENT'     => 45,
        , 'PRIMER_MIN_TM'             => 55,
        , 'PRIMER_MAX_TM'             => 60,
        , 'PRIMER_GC_CLAMP'           => 1,
        , 'PRIMER_SALT_CONC'          => 50,
        , 'PRIMER_NUM_RETURN'         => 20);
    $primer3->add_targets(%targets);
    
    #Set parameters, calculating PRIMER_PRODUCT_SIZE_RANGE
    #my $size_range;
    #my ($size_min, $size_max);
    #unless ($parameters->{'PRIMER_PRODUCT_SIZE_RANGE'}) {
    #    $size_min = $seq_obj->length - $length_wobble;
    #    $size_max = $seq_obj->length;
    #    $size_range = $size_min . '-' . $size_max . ' ';
    #} 
    #$parameters->{'PRIMER_PRODUCT_SIZE_RANGE'} = "$size_min" . '-' . "$size_max";
    #my %test = %{$parameters};
    #$primer3->add_targets(%test);
    
    my $primer3_results = $primer3->run;
    unless ($primer3_results->number_of_results) {
        return;
    }
    _convert_primer3_results_to_ensembl_style($primer3_results);
    return $primer3_results;
}

=head2 convert_primer3_results_to_arrayref_of_hashes

Passed a Bio::Tools::Run::Primer3 object (as produced by design_with_primer3)
returns a reference to an array of the results (which are actually hashes) in
their original order (i.e. best first).

  my $results = 
    convert_primer3_results_to_arrayref_of_hashes($primer3_results);

=cut

sub convert_primer3_results_to_arrayref_of_hashes {
    my ( $primer3_results ) = @_;
    
    my @results;
    for (my $i = 0; $i <= $primer3_results->number_of_results; $i++) {
        my $results = $primer3_results->primer_results($i);
        push (@results, $results);
    }
    return \@results;
}

=head2 get_primer3_parameters_from_config

Passed an object of class GeneTargeting::Utils::Config, gets the
Primer3 configuration information from the .ini style file which
was loaded into the object.

The .ini file section should look something like the one below
and each one also needs to be specified in the script which will use them in
the configure_parameters subroutine. See design_primer3, and
design_primer3_defaults.ini for examples.

Returns a reference to a hash of the parameters keyed by parameter
name.

  my $parameters = get_primer3_parameters_from_config($cfg);

[primer3]

PRIMER_PRODUCT_SIZE_RANGE = 400-600
PRIMER_MIN_SIZE           = 20
PRIMER_MAX_SIZE           = 22
PRIMER_OPT_SIZE           = 21
PRIMER_MIN_GC             = 40
PRIMER_MAX_GC             = 50
PRIMER_OPT_GC_PERCENT'    = 45
PRIMER_MIN_TM             = 55
PRIMER_MAX_TM             = 60
PRIMER_GC_CLAMP           = 1
PRIMER_SALT_CONC          = 50
PRIMER_NUM_RETURN         = 20

=cut

sub get_primer3_parameters_from_config {
    my ( $cfg ) = @_;
    
    my %parameters;
    my @possible_variables =  $cfg->ConfigIniFiles->Parameters('primer3');
    foreach my $possible (@possible_variables) {
    
        my $method_name = 'primer3_' . $possible;
        if ($cfg->can($method_name)) {
            $parameters{$possible} = $cfg->$method_name;
        }
    }
    return \%parameters;
}

=head2 _convert_primer3_results_to_ensembl_style

Internal method used to convert Primer3 coordinates (which are zero-based)
to Bioperl/Ensembl style coordinates that are one-based, with start always
less than end. Also add a number of extra entries to the hashes making up
the results. There are:

PRIMER_LEFT_START
PRIMER_LEFT_END
PRIMER_LEFT_LENGTH
PRIMER_RIGHT_START
PRIMER_RIGHT_END
PRIMER_RIGHT_LENGTH

PRIMER_LEFT_TM_RECALC (see calculate_primer_Tm_inhouse)
PRIMER_RIGHT_TM_RECALC

PRIMER_GC_ALL_ENDS

=cut
 
sub _convert_primer3_results_to_ensembl_style {
    my ( $primer3_results ) = @_;
    
    for (my $i = 0; $i <= $primer3_results->number_of_results; $i++) {

        my $results = $primer3_results->primer_results($i);
            
        my ($left_primer_start, $left_primer_length)
            = split(/,/, $results->{'PRIMER_LEFT'});        
        unless (defined($left_primer_start) and $left_primer_length) {
            confess "Erroring parsing Primer3 result: $results->{'PRIMER_LEFT'}";
        }
        $left_primer_start++;
        $results->{'PRIMER_LEFT'} = $left_primer_start . ',' . $left_primer_length;
    
        my ($right_primer_end, $right_primer_length) 
            = split (/,/, $results->{'PRIMER_RIGHT'});
        unless (defined($right_primer_end) and $right_primer_length) {
            confess "Erroring parsing Primer3 result: $results->{'PRIMER_RIGHT'}";
        }
        $right_primer_end++;
        $results->{'PRIMER_RIGHT'} = $right_primer_end . ',' . $right_primer_length;
        
        my $left_primer_end = $left_primer_start + $left_primer_length - 1;
        my $right_primer_start = $right_primer_end - $right_primer_length + 1;
        
        $results->{'PRIMER_LEFT_START'}   = $left_primer_start;
        $results->{'PRIMER_LEFT_END'}     = $left_primer_end;
        $results->{'PRIMER_LEFT_LENGTH'}  = $left_primer_length;
        $results->{'PRIMER_RIGHT_START'}  = $right_primer_start;
        $results->{'PRIMER_RIGHT_END'}    = $right_primer_end;
        $results->{'PRIMER_RIGHT_LENGTH'} = $right_primer_length;
        
        #Recalculate the melting temperatures
        my $left_primer  = $results->{'PRIMER_LEFT_SEQUENCE'};
        my $right_primer = $results->{'PRIMER_RIGHT_SEQUENCE'};
        
        my $left_tm  = calculate_primer_Tm_inhouse($left_primer);
        my $right_tm = calculate_primer_Tm_inhouse($right_primer);
        
        $results->{'PRIMER_LEFT_TM_RECALC'}  = $left_tm;
        $results->{'PRIMER_RIGHT_TM_RECALC'} = $right_tm;
        
        #See if we have GC at both ends
        my $gc_end_count = 0;
        if ($left_primer =~ /^G|^C/i) {
            $gc_end_count++;
        }
        if ($left_primer =~ /G$|C$/i) {
            $gc_end_count++;
        }
        if ($right_primer =~ /^G|^C/i) {
            $gc_end_count++;
        }
        if ($right_primer =~ /G$|C$/i) {
            $gc_end_count++;
        }
        $results->{'PRIMER_GC_ALL_ENDS'} = undef;
        $results->{'PRIMER_GC_ALL_ENDS'}++ if $gc_end_count == 4;
    }
}

=head2 calculate_primer_Tm_inhouse 

Pass the raw DNA sequence, returns back Tm calculated as
TM = (length * 2) = (GC * 2) - 5

Verifies bases as one of ATGC, case insensitive

=cut

sub calculate_primer_Tm_inhouse {
    my ( $primer_dna ) = @_;
    
    chomp($primer_dna);
    confess "Must pass DNA seq" unless $primer_dna;
    $primer_dna = uc($primer_dna);
    my $dna_length = length($primer_dna);
    
    my $gc_count = 0;
    for (my $i = 0; $i < $dna_length; $i++) {
        if (substr($primer_dna, $i, 1) =~ /G|C/i) {
            $gc_count++;
        } elsif (substr($primer_dna, $i, 1) =~ /A|T/i){
        } else {
            confess "Bad base: code(", ord(substr($primer_dna, $i, 1)), ")";
        }
    }
    
    my $Tm = $dna_length * 2 + $gc_count * 2 - 5;
    return ($Tm);
}

=head2 print_primer3_results

Pass a Bio::Tools::Run::Primer3 object, and optionally a filehandle

  print_primer3_results($primer3_results)

=cut

sub print_primer3_results {
    my ( $primer3_results, $fh ) = @_;

    $fh = \*STDOUT unless $fh;    
    print $fh "There are ", $primer3_results->number_of_results
        , " primer-pairs\n\n";
    
    my $total_correct_gc_ends = 0;
    for (my $i = 0; $i <= $primer3_results->number_of_results; $i++) {
        my $results_hash = $primer3_results->primer_results($i);

        print $fh "Primer-pair ", $i + 1, "\n\n";
        foreach my $variable (sort keys(%{$results_hash})) {
            if ($variable and $variable !~ /^SEQUENCE|^PRIMER_SEQUENCE_ID/) {
                print $fh $variable, ' ' x (30 - length($variable));
                if ($results_hash->{$variable}) {
                    print $fh $results_hash->{$variable}, "\n";
                } else {
                    print $fh "<undef>\n"; 
                }
            }
        }
        print $fh "--------------------\n\n";
    }
}

=head2 make_primer3_graphic

Makes an image of the primer pairs picked against a ruler of the original
sequence.

Uses Bio::Graphics, and Bio::SeqFeature::Generic, so use statements must
be in the calling script outside of the module.

Returns a Bio::Graphics::Panel for subsequent rendering.

  my $panel = make_primer3_graphic($seq, $primer3_results);

=cut

sub make_primer3_graphic {
    my ( $seq, $primer3_results, $width ) = @_;
    
    $width = 1000 unless $width;
    my $panel = Bio::Graphics::Panel->new(
                                         -length    => $seq->length,
                                         -key_style => 'between',
                                         -width     => 1000,
                                         -pad_left  => 30,
                                         -pad_right => 30,
                                         );

    #Ruler
    $panel->add_track(arrow   => Bio::SeqFeature::Generic->new(-start => 1,
                                                               -end   => $seq->length),
                      -bump   => 0,
                      -double => 1,
                      -tick   => 2
                     );
    
    #Render the primer pairs
    for (my $i = 0; $i <= $primer3_results->number_of_results; $i++) {

        my $results = $primer3_results->primer_results($i);
        my @positions = ([$results->{'PRIMER_LEFT_START'}
            , $results->{'PRIMER_LEFT_END'}], [$results->{'PRIMER_RIGHT_START'}
            , $results->{'PRIMER_RIGHT_END'}]);
                        
        my $feat = Bio::Graphics::Feature->new(-segments => \@positions,
		                                       -name     => "Primer pair $i",
		                                       -subtype  => 'exon_crap',
                                               -type     => 'gene_crap');
        
        $panel->add_track([$feat],
		                  -glyph   => 'generic',
                          -bgcolor => 'red',
		                  -label   => 1,
                          -bump    => 0);
    }
    
    return $panel;
}

1;
