# Supplementary material for: Automated design of genomic Southern blot probes
Source: BMC Genomics. 2010 Jan 29;11:74. doi: 10.1186/1471-2164-11-74 (PMC2830989; doi:10.1186/1471-2164-11-74)
Supplement: Additional file 1 — Software package for automated design of genomic Southern blot probes. Archive of all the components of the pipeline packaged using "tar", and subsequently compressed with "gzip". Includes source code, example configuration files, example output, and a user's guide for installation. [file 1471-2164-11-74-S1.GZ › southern_blot_design/modules/GeneTargeting/Utils/HTMLReport.pm]

### GeneTarsgeting::Utils::HTMLReport
#
# Copyright 2005 Genome Research Limited (GRL)
#
# Maintained by Mike Croning <mdr@sanger.ac.uk>
#
# You may distribute this file/module under the terms of the perl artistic
# licence
#
# POD documentation main docs before the code. Internal methods are usually
# preceded with a _
#

=pod

=head1 NAME - GeneTargeting::Utils::HTMLReport

=head2 Constructor:

my $html = GeneTargeting::Utils::HTMLReport->new;

=head1 DESCRIPTION

Utility module to construct an html file in memory, appending and
prepending to it as necessary:

  my $html = GeneTargeting::Utils::HTMLReport->new;
  $html->header('Header txt');
  $html->title('Test output');
  $html->append('text');
  $html->prepend('text);
  $html->write('filename');

Call $html->clear to start building afresh.

Also has a number of methods which when passed Ensembl objects,
adds various report information to the html.

=head1 CONTACT

Mike Croning B<email> mdr@sanger.ac.uk

=head1 APPENDIX

The rest of the documentation details each of the object methods.
Internal methods are usually preceded by a _

=cut

package GeneTargeting::Utils::HTMLReport;

use strict;
use Carp;
use IO::File;


=head2 new

Constructor for a GeneTargeting::Utils::HTMLReport object.

my $html = GeneTargeting::Utils::HTMLReport->new;

=cut

sub new {
    my( $pkg ) = @_;
    
    my $self = {};
    $self->{_genetargeting_utils_htmlreport_html} = [];
    bless $self, $pkg;
}

=head2 debug_on

  e.g. $html->debug_on();

=cut

sub debug_on {
    my ( $self ) = @_;
    
    $self->{'_genetargeting_utils_htmlreport_debug'} = 1;
}

=head2 debug_off

  e.g $html->debug_off();

=cut

sub debug_off {
    my ( $self ) = @_;
    
    $self->{'_genetargeting_utils_htmlreport_debug'} = 0;
}

=head2 debug

Get/set method for the debug status of the module. Pass a true
value to switch debuggins on;

  e.g. $html->debug(1);
       my $status = $html->debug;

=cut

sub debug {
    my ( $self, $flag ) = @_;

    if (defined($flag)) {    
        $self->{'_genetargeting_utils_htmlreport_debug'} = $flag;
    }
    return $self->{'_genetargeting_utils_htmlreport_debug'};
}

sub output_db_details_2 {
    my ( $self, $DBAdaptors ) = @_;
    
    $self->append_line('<br><b>Connected to Ensembl databases: <br>');
    foreach my $dba (@$DBAdaptors) {
        $self->append_line(sprintf('%20s', $dba->species()) . ' '
            . sprintf('%-12s', $dba->group()) . ' db: '
            . sprintf('%-30s', $dba->dbc->dbname()) . ' on host: '
            . sprintf('%9s', $dba->dbc->host()) . ' port: '
            . sprintf('%6s', $dba->dbc->port()) . ' as user: '
            . sprintf('%12s', $dba->dbc->username())
            . "\n");
    }
    $self->append_line('</b>');
}

=head2 header

=cut

sub header {
    my ( $self, $txt ) = @_;
    
    if ($txt) {
        $self->{'_genetargeting_utils_htmlreport_header'} .= $txt;
    }
    return $self->{'_genetargeting_utils_htmlreport_header'}
}

=head2 title

=cut

sub title {
    my ( $self, $txt ) = @_;
    
    if ($txt) {
        $self->{'_genetargeting_utils_htmlreport_title'} .= $txt;
    }
    return $self->{'_genetargeting_utils_htmlreport_title'}
}

=head2 append_line

  e.g. $html->append_line('line');
  
=cut

sub append_line {
    my ( $self, $line ) = @_;

    push (@{$self->{_genetargeting_utils_htmlreport_html}}, $line);
}

=head2 append

Appends the txt passed as an array reference to the html
being held for subsequent output.

  e.g. $html->append('<pre>Example output</pre>');

=cut

sub append {
    my ( $self, $lines ) = @_;

    push (@{$self->{_genetargeting_utils_htmlreport_html}}, @$lines);
}

=head2 prepend

Prepends the txt passed as an array reference to the html
being held for subsequent output.

  e.g. $html->prepend('<img src="picture.jpg">');

=cut

sub prepend {
    my ( $self, $lines ) = @_;

    unshift (@{$self->{_genetargeting_utils_htmlreport_html}}, @$lines);
}

=head2 write_mode

Get/set method to set the mode for writing files. This can be
'noclobber', 'append' or 'clobber', and by default is set to
'noclobber' so existing files will not be autamoatically
overwritten.

=cut

sub write_mode {
    my ( $self, $value ) = @_;
    
    if ($value) {
        unless ($value =~ /^noclobber$|^append$|^clobber$/) {
            confess "write_mode must be one of 'noclobber|append|clobber'";
        }
        $self->{_genetargeting_utils_htmlreport_write_mode} = $value;
    }
    unless ($self->{_genetargeting_utils_htmlreport_write_mode}) {
        $self->{_genetargeting_utils_htmlreport_write_mode} = 'noclobber';
    }
    return $self->{_genetargeting_utils_htmlreport_write_mode};
}

=head2 write

Writes the buffered html to the specified file. Confesses if
no file name is passed or no html has been stored with
append and prepend.

  e.g. $html->write('test.html');

See ->write_mode for more details of whether previously existing files
will be overwritten (not by default)

=cut

sub write {
    my ( $self, $file ) = @_;

    confess "Must pass a file name" unless $file;
    confess "No html to write" unless @{$self->{_genetargeting_utils_htmlreport_html}};
    
    my $fh = new IO::File;
    if (-f $file and $self->write_mode eq 'noclobber') {
        confess "Output file already exists: '$file' set write_mode to"
            . " 'clobber' or 'append' if you want to force write";
    } elsif (-f $file and $self->write_mode eq 'append') {
        $fh->open(">>$file") or confess "Could not open file for appending '$file': $!";
    } else {
        $fh->open(">$file") or confess "Could not open file for writing '$file': $!";
    }
    
    my ($header_txt, $title_txt);
    $header_txt = $self->header or $header_txt = '';
    $title_txt = $self->title or $title_txt = 'Untitled : ' . scalar(localtime);
    
    #Header and title
    print $fh '<head>';
    print $fh $header_txt;
    print $fh '<title>' . $title_txt . '</title>';
    print $fh '</head><body>';
    
    foreach my $line (@{$self->{_genetargeting_utils_htmlreport_html}}) { 
        print $fh $line 
            or confess "Could not write to file '$file': $!";
    }
    
    print $fh '</body></html>';
    undef $fh;
}

=head2 write_to_fh

Writes the buffered html to the passed filehandle. If the
latter is not specified it is assumed to be STDOUT

  e.g. $html->write_to_fh();
  e.g. $html->write_to_fh(\*STDERR);

Note this function assumes the header and title will have already been output,
as it does not output the $html->header and $html->title 

=cut

sub write_to_fh {
    my ( $self, $fh ) = @_;

    $fh = \*STDOUT unless $fh;
    confess "No html to write" unless @{$self->{_genetargeting_utils_htmlreport_html}};
    
    foreach my $line (@{$self->{_genetargeting_utils_htmlreport_html}}) { 
        print $fh $line 
            or confess "Could not write_to_fh";
    }
}

=head2 clear

  e.g. $html->clear();
  
=cut

sub clear {
    my ( $self ) = @_;

    $self->{_genetargeting_utils_htmlreport_html} = [];
}

=head2 output_db_details

When passed a Bio::EnsEMBL::DBSQL::DBAdaptor object, outputs db and 
hostname etc to the html buffer

  $html->output_db_details($db);

=cut

sub output_db_details {
    my ( $self, $db ) = @_;
    
    unless ($db and $db->isa('Bio::EnsEMBL::DBSQL::DBAdaptor')) {
        confess "Must pass a Bio::EnsEMBL::DBSQL::DBAdaptor object";
    }
    
    my @html;
    push (@html
          , "<PRE>Database connection to:\n"
          , "-----------------------\n \n"
          , "host    : " . $db->host . "\n"
          , "database: " . $db->dbname . "\n \n"
          , '</PRE>'
         );
    $self->append(\@html);      
}    

=head2 output_flank_details

Pass the flank size.

=cut

sub output_flank_details {
    my ( $self, $flank_size ) = @_;
    
    my @html;
    push (@html
          , "<PRE>Flanking DNA size:\n"
          , "------------------\n \n"
          , "Including $flank_size bases either side of gene\n \n"
          , '</PRE>'
         );
    $self->append(\@html);      
}    

=head2 make_link

Given a url, string to be displayed with mouseover, and the
visible name of the link, returns the required html

=cut

sub make_link {
    my ( $self, $url, $mouseover, $name ) = @_;
    
    confess "Must pass a url" unless $url;
    confess "Must pass a name" unless $name;
    $mouseover = '' unless $mouseover;
    
    my $html = '<A HREF="' . $url . '"';
    $html .= ' onMouseOver="window.status=' . "'" . $mouseover;
    $html .= "'" . '; return true;"';
    $html .= ' onMouseOut="window.status=' . "''; return true;" . '" alt ="">';
    $html .= $name . '</A>';
    return $html;
}

=head2 make_anchor_name

  my $html = $html->make_anchor_name('name', 'full_name');

Given a name, returns a html string thus:

<A NAME="name">visible_name</A>

If visible_name is not specified then it defaults to the same
as name

=cut

sub make_anchor_name {
    my ( $self, $name, $visible_name ) = @_;
    
    confess "Must pass a name" unless $name;
    $visible_name = $name unless $visible_name;
        
    my $html = '<A NAME="' . $name . '">' . $visible_name . '</A>';
    return $html; 
}

=head2 output_date

Needs no parameters.

=cut

sub output_date {
    my ( $self ) = @_;
    
    my @html;
    push (@html
          , "<PRE>Date: ", scalar(localtime(time)) . "\n \n"
          , '</PRE>'
         );
    $self->append(\@html);      
}    

=head2 output_header

When passed a gene_id (or any scalar) outputs it together with the
running programme's name to the html buffer

=cut

sub output_header {
    my ( $self, $gene_id ) = @_;

    my $prog_name = $0;
    if (rindex($prog_name, '/') > -1) {
        $prog_name = substr($prog_name, rindex($prog_name, '/') + 1);    
    }
    my @html;
    push(@html
         , "<center>"
         , "<H3>"
         , "<U>$prog_name report for: " . $gene_id
         , "</U></H3>"
         , "</center>"
        );
    $self->append(\@html);
}

=head2 output_Gene_report

When passed a gene adaptor of class Bio::EnsEMBL::DBSQL::GeneAdaptor, and
a stable gene if, fetches it from the Ensembl database, and outputs salient
details to the html buffer.

=cut

sub output_Gene_report {
    my ( $self, $gene ) = @_;

    unless ($gene and $gene->isa("Bio::EnsEMBL::Gene")) {
        confess "Must pass a Bio::EnsEMBL::Gene object";
    }
    
    my @html;
    push (@html, '<PRE>');
    push (@html, "Gene: \n-----\n \n");
        
    push (@html
        , "Gene       : " . $gene->stable_id . " (dbID: " . $gene->dbID . ")\n"
        , "Biotype    : " . $gene->biotype . "\n"
        , "Strand     : ");
        
    if ($gene->strand == 1) {
        push (@html, "forward (+)\n");
    } else {
        push (@html, "reverse (-)\n");
    }
    push (@html, 
        , "Transcripts: "
    );
    
    if ($gene->get_all_Transcripts) {
        push(@html, scalar(@{$gene->get_all_Transcripts}));
    } else {
        push (@html, 'None');
    }
    
    push(@html, "\n \n</PRE>");
    $self->append(\@html);
}

=head2 output_Slice_genomic_region

Given a Bio::EnsEMBL::Slice object, outputs selected attributes
concerning its location etc to the html buffer

=cut 

sub output_Slice_genomic_region {
    my ( $self, $slice, $display_reversed ) = @_;

    unless ($slice and $slice->isa('Bio::EnsEMBL::Slice')) {
        confess "Must pass a Bio::EnsEMBL::Slice object"
    }    
    my @html;
    push (@html
          , "<PRE>Genomic region fetched:\n"
          ,      "-----------------------\n \n"
          , "name             : ", $slice->name, "\n"
          , "seq_region_name  : ", $slice->seq_region_name, "\n"
          , "seq_region_length: ", $slice->seq_region_length, "\n"
          , "strand           : ");
    if ($slice->strand == 1) {
        push (@html, "forward (+) relative to the genome assembly\n");
    } else {
        push (@html, "reverse (-) relative to the genome assembly\n");
    }

    unless ($display_reversed) {
        push (@html
              , "start            : ", $slice->start,
              , " (left side of screen)\n"
              , "end              : ", $slice->end, "\n"
             );
    } else {
        push (@html
              , "start            : ", $slice->end,
              , " (left side of screen)\n"
              , "end              : ", $slice->start, "\n"
             );
    }
    push (@html
          , "length           : ", $slice->length, "\n \n"
          , "</PRE>"
         );
    $self->append(\@html);    
}

=head2 output_Gene_Exon_report

Given a Bio::EnsEMBL::Gene object, outputs a report on its
exons to the html buffer.
    
=cut

sub output_Gene_Exon_report {
    my ( $self, $gene, $offset, $display_reversed ) = @_;

    unless ($gene and $gene->isa("Bio::EnsEMBL::Gene")) {
        confess "Must pass a Bio::EnsEMBL::Gene object";
    }
    
    my @html;
    push (@html, '<PRE>');
    push (@html, "Exon report: (in order of translation)\n"
               , "------------\n \n");
    my $exons = $gene->get_all_Exons();
    my $exon_count = 1;

    if ($gene->strand == 1) {
    
        foreach my $exon (sort {$a->start <=> $b->start} @$exons) {
            
            my ($start, $end) = ($exon->start, $exon->end);
            
            if ($offset) {
                unless ($display_reversed) {
                    $start += $offset;
                    $end   += $offset;
                } else {
                    $start = $offset - $start;
                    $end   = $offset - $end;
                }
            }
            
            push (@html
                ,  "Exon " . ' ' x (2 - length($exon_count)) . $exon_count
                . ': ' . ' ' x (8 - length($start))
                . $start . ' - ' . ' ' x (8 - length($end))
                . $end . " (" . ' ' x (4 - length($exon->length))
                . $exon->length . " bp)\n"
                 );
            $exon_count++;
        }
    } else {
        foreach my $exon (sort {$b->start <=> $a->start} @$exons) {

            my ($start, $end) = ($exon->start, $exon->end);
            if ($offset) {
                $start += $offset;
                $end   += $offset;
            }
        
            push (@html
                ,  "Exon " . ' ' x (2 - length($exon_count)) . $exon_count
                . ': ' . ' ' x (8 - length($end))
                . $end . ' - ' . ' ' x (8 - length($start))
                . $start . " (" . ' ' x (4 - length($exon->length))
                .  $exon->length . " bp)\n"
                 );
            $exon_count++;
        }
    }
    push(@html, "</PRE>");
    $self->append(\@html);
}

=head2 output_restriction_sites

Given a Bio::Restriction::Analysis and a coordinate offset outputs a
txt report of the restriction sites found by the previous analysis.

=cut

sub output_restriction_sites {
    my ( $self, $analysis, $slice, $relative, $reversed, $chr_offset ) = @_;

    unless ($analysis and $analysis->isa('Bio::Restriction::Analysis')) {
        confess "Must pass a Bio::Restriction::Analysis object";
    }
    
    my @html;
    unless ($chr_offset) {
        push (@html, '<PRE>');
        push (@html, "Restriction Map report: ");
        $chr_offset = 0;
    }

    my $offset = 0;
    unless ($relative) { 
        unless ($reversed) {
            $offset = $slice->start - 1;
            push (@html, "(relative to chromosome start)\n");
        }
    }
    push (@html, "(relative to start of fetched DNA)\n\n") unless $chr_offset; 

    my $enzyme_collection = $analysis->enzymes;
    foreach my $enzyme ($enzyme_collection->each_enzyme) {
        
        my @positions = $analysis->positions($enzyme->name);
        if (@positions) {
        
            push(@html, ' ' x $chr_offset . $enzyme->name . ' ' x (8 - length($enzyme->name)));
            push(@html, "cuts " . ' ' x (3 - length(scalar(@positions)))
                . scalar(@positions) .' times:  ');
            
            #Relative, or absolute coordinates?
            foreach my $position (sort {$a <=> $b } @positions) {
                $position += $offset;
                push (@html, ' ' x (6 - length($position)) . $position . " ");
            }
            push(@html, "\n");
        }
    }
    
    unless ($chr_offset) {
        push (@html, "\n </PRE>");
    }
    $self->append(\@html);   
}

=head2 output_biodas_features

Given a reference to an array of Bio::Das::Feature objects and a title string
outputs them to the html being constructed, with <A HREF to the url link of
the features. An optional offset can be subtracted from the start and end
coordinates, so as to make the coordinates relative to some start point (such)
as the start of a slice.

=cut

sub output_biodas_features {
    my ( $self, $feat_list, $title, $offset ) = @_;

    my @html;
    push (@html, '<PRE>');
    $title = 'Untitled ' unless $title;
    push (@html, "$title\n" . '-' x length($title) . "\n \n");
    
    if ($feat_list) {
        foreach my $feat (@$feat_list) {
            my ($label, $start, $end, $strand) = ($feat->label, $feat->start
                , $feat->end, $feat->strand);

            if ($offset) {
                $start = $start - $offset;
                $end   = $end - $offset; 
            }

            push (@html, "Cell line: " . '<A HREF="' . $feat->link . '">'
                . $feat->label . "</A> " . ' ' x (10 - length($feat->label))
                . ' ' x (9 - length($start)) . $start . " - " 
                . ' ' x (9 - length($end)) . $end
                . " (Strand: ");
            
            #Add strand information if available
            if (defined($feat->strand)) {
            
                if ($feat->strand == 1) {
                    push (@html, ' forward ');
                } else {
                    push (@html, ' reverse ');
                }
                push (@html, "relative to genome assembly)\n");
            }     
        }
    } else {
        push (@html, "None\n");
    }
    push (@html, "\n </PRE>");
    $self->append(\@html);  
}

1;
