# Supplementary material for: Automated design of genomic Southern blot probes
Source: BMC Genomics. 2010 Jan 29;11:74. doi: 10.1186/1471-2164-11-74 (PMC2830989; doi:10.1186/1471-2164-11-74)
Supplement: Additional file 1 — Software package for automated design of genomic Southern blot probes. Archive of all the components of the pipeline packaged using "tar", and subsequently compressed with "gzip". Includes source code, example configuration files, example output, and a user's guide for installation. [file 1471-2164-11-74-S1.GZ › southern_blot_design/modules/GeneTargeting/Utils/Exonerate.pm]

### GeneTargeting::Utils::Exonerate
#
# Copyright 2005 Genome Research Limited (GRL)
#
# Maintained by Mike Croning <mdr@sanger.ac.uk>
#
# You may distribute this file/module under the terms of the perl artistic
# licence
#
# POD documentation main docs before the code. Internal methods are usually
# preceded with a _
#

=pod

=head1 NAME - GeneTargeting::Utils::Exonerate

=head1 SYNOPSIS

  my $file = 'exonerate_output';

  {
     my $exonerate_fh = parse_exonerate_file($file);
     unless ($exonerate_fh) {
       die "Could not open exonerate file for reading '$file': $!"
     } 
     while (my $exonerate_result = get_next_exonerate_result($exonerate_fh)) {
       #Do something;
     }
  }

=head1 DESCRIPTION

Utility module to parse exonerate output

=head1 CONTACT

Mike Croning B<email> mdr@sanger.ac.uk

=head1 APPENDIX

The rest of the documentation details each of the object methods.
Internal methods are usually preceded by a _

=cut

package GeneTargeting::Utils::Exonerate;
 
use strict;
use Carp;
use Exporter;
use IO::File;
use vars qw{ @ISA @EXPORT };

@ISA = ('Exporter');
@EXPORT = ('parse_exonerate_file', 'get_next_exonerate_result');


=head2 parse_exonerate_file

Given a file name for an exonerate output file generated with:

/var/tmp/exonerate-1.0.0-linux/bin/exonerate --ryo '%S pArSe %pi %tl\n'
 --showvulgar false --query query_file --target target_file
 
Returns an IO::File or undef if opening the file fails.
 
 C4 Alignment:
 ------------
         Query: y2 chromosome:NCBIM33:15:82422538:82468212:1
        Target: 19.1-60688862 RepeatMask Dust
         Model: ungapped:simple
     Raw score: 147
   Query range: 256 -> 343
  Target range: 38732588 -> 38732675
                                                                               
      257 : GTGAAGTCCTGTCTCAAAACAACCATAGCAGTAAAGTAAAAAAGTAGGGAAAAA :      310
            | |||  |||||||||||| ||| | |  |  ||   ||||||| ||| || ||
 38732589 : gagaaaccctgtctcaaaaaaacaaaaagaaaaagaaaaaaaagaaggaaagaa : 38732642
                                                                               
      311 : AATTAAAGCACAGAGCAAAACCAACCAACCAAG :      343
             |   ||  | |||   |||  ||  ||  |||
 38732643 : gaaagaaagaaagaaagaaagaaagaaagaaag : 38732675
                                                                               
 y2 256 343 + 19.1-60688862 38732588 38732675 + 147 pArSe 63.22 60688862

=cut

sub parse_exonerate_file {
    my ( $file ) = @_;
    
    confess "Must pass a file name" unless $file;
    my $fh = new IO::File "<$file";
    return $fh;
}

=head2 get_next_exonerate_result

Given an open filehandle pointing to an exonerate output filehandle
returns a hash reference with these key-value pairs (from the example above)

Containing:

  percent_id         : 63.22
  target_strand      : 1
  target_length      : 60688862
  query_id           : y2
  target_desc        : RepeatMask Dust
  query_start        : 257
  target_align_seq   : gagaaaccctgtctcaaaaaaacaaaaagaaaaagaaaaaaaag <SNIP>
  target_id          : 19.1-60688862
  query_desc         : chromosome:NCBIM33:15:82422538:82468212:1
  target_start       : 38732589
  query_end          : 343
  soft_mask          : 1
  score              : 147
  query_align_seq    : GTGAAGTCCTGTCTCAAAACAACCATAGCAGTAAAGTAAAAAAG <SNIP>
  target_end         : 38732675
  query_strand       : 1

Base coordinates and strand conventions conform to those of Ensembl.

=cut

sub get_next_exonerate_result {
    my ( $fh ) = @_;
    
    my ($query_id, $query_desc, $target_id, $target_desc, $model
        , $score, $query_range, $target_range, $query_start
        , $query_end, $target_start, $target_end);

    #Skip the header
    my $query;
    while (defined($query = <$fh>) and $query !~ s/^\s+Query:\s//) {
    }
    return unless $query;
    
    chomp($query);
    if ($query =~ /^(\S+)\s(.*)/) {
        $query_id = $1;
        $query_desc = $2;
    } else {
        $query_id = $query;
    }
    confess "Couldnt get query_id" unless $query_id;

    #Parse Target: Model: and Score lines
    ($target_id, $target_desc, $model, $score) = _parse_exonerate_lines($fh);
    
    ($query_start, $query_end, $target_start
        , $target_end) = _parse_exonerate_range_lines($fh);
         
    my ($query_seq, $target_seq, $ryo_line) = _parse_exonerate_alignment($fh);

    my $soft_masked = _count_soft_masked_bases($target_seq);
    
    my ($query_strand, $target_strand, $percent_id
        , $target_length) = _parse_exonerate_ryo_line($ryo_line);
    
    my $result = {};
    $result->{'query_id'}         = $query_id;
    $result->{'query_desc'}       = $query_desc;
    $result->{'query_start'}      = $query_start;
    $result->{'query_end'}        = $query_end;
    $result->{'query_align_seq'}  = $query_seq;
    $result->{'target_id'}        = $target_id;
    $result->{'target_desc'}      = $target_desc;
    $result->{'target_start'}     = $target_start;
    $result->{'target_end'}       = $target_end;
    $result->{'target_align_seq'} = $target_seq;
    $result->{'score'}            = $score;
    $result->{'soft_masked'}      = $soft_masked;
    $result->{'query_strand'}     = $query_strand;
    $result->{'target_strand'}    = $target_strand;
    $result->{'percent_id'}       = $percent_id;
    $result->{'target_length'}    = $target_length;
    
    _convert_exonerate_coordinates_to_ensembl($result);
    return $result;
}

### _parse_exonerate_ryo_line
#
# Should look something like this:
#
# y2 256 343 + 19.1-60688862 38732588 38732675 + 147 pArSe 63.22 60688862
#
# Splits on whitespace, returns the 3, 4, 10, 11 fields (indexed from 0)
# Converts from strand convention of +/- to +1/-1

sub _parse_exonerate_ryo_line {
    my ( $ryo_line ) = @_;
    
    my @fields = split(/\s+/, $ryo_line);

    my ($query_strand, $target_strand);
    if ($fields[3] eq '+') {
        $query_strand = 1;
    } elsif ($fields[3] eq '-') {
        $query_strand = -1;
    } else {
        confess "Error with query_strand parsed from --ryo line"
    }
    
    if ($fields[7] eq '+') {
        $target_strand = 1;
    } elsif ($fields[7] eq '-') {
        $target_strand = -1;
    } else {
        confess "Error with target_strand parsed from --ryo line"
    }
    
    my $percent_id = $fields[10];
    my $target_length = $fields[11];
    
    return ($query_strand, $target_strand, $percent_id, $target_length);
}

###  _convert_exonerate_coordinates_to_ensembl
#
# See http://www.ebi.ac.uk/~guy/exonerate/exonerate.man.1.html

sub _convert_exonerate_coordinates_to_ensembl {
    my ( $result ) = @_;
    
    if ($result->{query_strand} == -1) {
        my $start = $result->{query_start};
        $result->{query_start} = $result->{query_end};
        $result->{query_end} = $start;
    }
    $result->{query_start}++;
    
    if ($result->{target_strand} == -1) {
        my $start = $result->{target_start};
        $result->{target_start} = $result->{target_end};
        $result->{target_end} = $start;
    }
    $result->{target_start}++;
}

### _count_soft_masked_bases
#
# Checks for lowercase chars in the alignment string passed, counting
# them and returning the total

sub _count_soft_masked_bases {
    my ( $original_align ) = @_;
    
    my $uc_align = uc($original_align);
    my $align_length = length($original_align);
    my $char_diff = 0;
    for (my $i = 0; $i <= $align_length; $i++) {
        unless (substr($original_align, $i, 1) eq substr($uc_align, $i, 1)) {
            $char_diff++;
        }
    }
    return $char_diff;
}

### _parse_exonerate_range_lines
#
# Given a filehandle, parses these three lines
# 
# Query range: 256 -> 343
# Target range: 38732588 -> 38732675

sub _parse_exonerate_range_lines {
	my ( $fh ) = @_;

    my ($query_range, $query_start, $query_end, $target_range, $target_start
        , $target_end);
        
    if (defined($query_range = <$fh>)
        and $query_range =~ s/^\s+Query range:\s//) {
        chomp($query_range);
        ($query_start, $query_end) = split(/.->./, $query_range);
    } else {
        confess "Error with Query range: line";
    }
    
    if (defined($target_range = <$fh>)
        and $target_range =~ s/^\s+Target range:\s//) {
        chomp($target_range);
        ($target_start, $target_end) = split(/.->./, $target_range);
    } else {
        confess "Error with Target range: line";
    }
    return ($query_start, $query_end, $target_start, $target_end);    
}

### _parse_exonerate_lines
#
# Given a filehandle, parses these three lines
#
# Target: 19.1-60688862 RepeatMask Dust
# Model: ungapped:simple
# Raw score: 147

sub _parse_exonerate_lines {
    my ( $fh ) = @_;
    
    my ($target, $target_id, $target_desc, $model, $score);
    if (defined($target = <$fh>) and $target =~ s/^\s+Target:\s//) {
        chomp($target);

        if ($target =~ /^(\S+)\s(.*)/) {
            $target_id = $1;
            $target_desc = $2;
        } else {
            $target_id = $target;
        }
    } else {
        confess "Error with Target: line";
    }
    confess "Couldnt get target_id" unless $target_id;
    
    if (defined($model = <$fh>) and $model =~ s/^\s+Model:\s//) {
        chomp($model);
    } else {
        confess "Error with Model: line";
    }
    if (defined($score = <$fh>) and $score =~ s/^\s+Raw score:\s//) {
        chomp($score);
    } else {
        confess "Error with  Raw score: line";
    }
    return ($target_id, $target_desc, $model, $score);
}

### _parse_exonerate_alignment
# 
# Given a filehandle, parses an alignment of this type, consisting of
# triplets of query, homology line, target. Expect to find one or more
# sets of such triplets
#
#      257 : GTGAAGTCCTGTCTCAAAACAACCATAGCAGTAAAGTAAAAAAGTAGGGAAAAA :      310
#            | |||  |||||||||||| ||| | |  |  ||   ||||||| ||| || ||
# 38732589 : gagaaaccctgtctcaaaaaaacaaaaagaaaaagaaaaaaaagaaggaaagaa : 38732642
# 
#      311 : AATTAAAGCACAGAGCAAAACCAACCAACCAAG :      343
#             |   ||  | |||   |||  ||  ||  |||
# 38732643 : gaaagaaagaaagaaagaaagaaagaaagaaag : 38732675

sub _parse_exonerate_alignment {
    my ( $fh ) = @_;
    
    my ($query_seq, $target_seq, $ryo);
    while (defined(my $blank = <$fh>)) {

        my $query  = <$fh>;
        my $homol  = <$fh>;
        my $target = <$fh>;
        
        if ($query =~ s/^\s+\d+\s:\s// and $query =~ s/\s:\s+\d+$//) {
            chomp($query);
        } elsif ($query =~ /pArSe/) { #We have hit the -ryo line
            chomp($query);
            $ryo = $query;
            last;
        } else {
            confess "Error parsing -ryo output line\n";
        }
        chomp($target);
        if ($target =~ s/^\s+\d+\s:\s// and $target =~ s/\s:\s+\d+$//) {
        } else {
            last;
        }
        
        $query_seq .= $query;
        $target_seq .= $target;
    }
    return ($query_seq, $target_seq, $ryo);
}

1;
