# Supplementary material for: Automated design of genomic Southern blot probes
Source: BMC Genomics. 2010 Jan 29;11:74. doi: 10.1186/1471-2164-11-74 (PMC2830989; doi:10.1186/1471-2164-11-74)
Supplement: Additional file 1 — Software package for automated design of genomic Southern blot probes. Archive of all the components of the pipeline packaged using "tar", and subsequently compressed with "gzip". Includes source code, example configuration files, example output, and a user's guide for installation. [file 1471-2164-11-74-S1.GZ › southern_blot_design/modules/GeneTargeting/Utils/Counts.pm]

### GeneTargeting::Utils::Counts
#
# Copyright 2005-2009 Genes to Cognition Programme (G2C) and 
# Genome Research Limited (GRL)
#
# Contact: webmaster@genes2cognition.org
# See    : www.genes2cognition.org/software/southern_blot
#
# You may distribute this file/module under the terms of the Perl artistic
# licence: http://www.perlfoundation.org/artistic_license_2_0


=head1 NAME - GeneTargeting::Utils::Counts

=head1 SYNOPSIS

=head2 Constructor:

my $counts = GeneTargeting::Utils::Counts->new(@counts);

=head1 DESCRIPTION

Object used to hold a number of custom named counts, specified by name
at runtime. Each count gets its own method calls. These are auto-generated
by _make_count_get_set_methods(). $Count->name is a get/set, and an
increment method is named $Count->increment_name.

=head1 CONTACT

G2C B<email> webmaster@genes2cognition.org

=cut

package GeneTargeting::Utils::Counts;

use strict;
use Carp;

use vars '@ISA';

=head2 new

Constructor for objects of type GeneTargeting::Utils::Counts

my $counts = GeneTargeting::Utils::Counts->new('ESTs', 'Clones', 'errors');

=cut

sub new {
    my( $pkg, @counts ) = @_;
    
    confess "No counts specified" unless @counts;
    $pkg->_make_count_get_set_methods(@counts);

    my $objref = {};
    bless $objref, $pkg;
    $objref->_count_list(@counts);

    return $objref;   
}

sub _count_list {
    my $self = shift;
    
    if (@_) {
        $self->{'_count_list'} = [@_];
    } else {
        my $l = $self->{'_count_list'} || [];
        return @$l;
    }
}

sub _longest_count_name {
    my ( $self) = @_;
    
    my @counts = $self->_count_list();
    my $longest_count = 0;
    foreach my $count (@counts) {
        if (length($count) > $longest_count) {
            $longest_count = length($count);
        }
    }
    return $longest_count;    

}

=head2 display_counts

Outputs all the counts as sorted formatted text, by default to
STDOUT else to the filehandle passed by reference to the 
typeglobbed filehandle;

    $counts->display_counts(\*STDERR);

=cut

sub display_counts {
    my ( $self, $fh ) = @_;

    unless ($fh) {
        $fh = \*STDOUT;
    }    
    
    my @counts = $self->_count_list();
    my $longest_name =  $self->_longest_count_name();
    print $fh "\n";
    foreach my $count (sort @counts) {
        print $fh $count . ' ' x ($longest_name - length($count)) . ' : ';
        my $val;
        if (defined($val = $self->$count))  {
            print $fh $val;
        } else {
            print 'Undefined';
        }
        print $fh "\n";
    }
    print $fh "\n";
}

=head2 stderr

Outputs all the counts as sorted formatted text to STDERR

    $counts->stderr($counts);

=cut

sub stderr {
    my ( $self ) = @_;
    
    $self->display_counts(\*STDERR);
}

=head2 undefined_ok

Get/set method for the undefined_ok property. Unless this
is set to true, then the count methods will automatically
return 0 rather than undefined, if it has not been set
explicitly.

=cut

sub undefined_ok {
    my ( $self, $value ) = @_;
    
    if (defined($value)) {
        $self->{_genetargeting_utils_counts} = $value;
    }
    return $self->{_genetargeting_utils_counts};
}

=head2 _make_count_get_set_methods

Magic routine to create the get/set methods for the object.

=cut

sub _make_count_get_set_methods {
    my( $pkg, @parameters ) = @_;

    # Make a get-set method for each parameter
    foreach my $param (@parameters) {
        no strict 'refs';
        
        my $get_set_sub = "${pkg}::$param";
        my $incr_sub    = "${pkg}::increment_$param";
        my $field = "_$param";
        
        # Check that this method doesn't already exist
        if (defined(&$get_set_sub)) {
            confess "Method '$get_set_sub' is already defined!";
        }

        # Insert a subroutine ref into the symbol
        # table under this name.  (This is the bit
        # that need strict refs turned off.)
        *$get_set_sub = sub {
            my( $self, $arg ) = @_;
            
            if (defined($arg)) {
                $self->{$field} = $arg;
            } else {
                unless (defined($self->{$field})) {
                    $self->{$field} = 0 unless $self->undefined_ok;
                }
            }
            return $self->{$field};
        };

        *$incr_sub = sub {
            my( $self ) = @_;
            
            $self->{$field}++;
        };
    }
}

1;
