# Supplementary material for: Automated design of genomic Southern blot probes
Source: BMC Genomics. 2010 Jan 29;11:74. doi: 10.1186/1471-2164-11-74 (PMC2830989; doi:10.1186/1471-2164-11-74)
Supplement: Additional file 1 — Software package for automated design of genomic Southern blot probes. Archive of all the components of the pipeline packaged using "tar", and subsequently compressed with "gzip". Includes source code, example configuration files, example output, and a user's guide for installation. [file 1471-2164-11-74-S1.GZ › southern_blot_design/modules/GeneTargeting/Defs.pm]

### GeneTargeting::Defs
#
# Copyright 2005-2009 Genes to Cognition Programme (G2C) and 
# Genome Research Limited (GRL)
#
# Contact: webmaster@genes2cognition.org
# See    : www.genes2cognition.org/software/southern_blot
#
# You may distribute this file/module under the terms of the Perl artistic

=pod

=head1 NAME - GeneTargeting::Defs

=head1 DESCRIPTION

Use to hold (mostly) constant definitions and keep them from being repeated
throughout the codebase.

Variables are not exported to Main with Exporter, but instead need to be
fully-qualified:

Example use:

  use GeneTargeting::Defs;

  print join("\n", @GeneTargeting::Defs::object_types), "\n";

=head1 CONTACT

G2C B<email> webmaster@genes2cognition.org

=cut

package GeneTargeting::Defs;

use strict;
use warnings;
use Carp;

my $debug = 1;

#
# USEFUL CONSTANTS
#

our $query_url_param_token = "###";

#
# PRINCIPAL DBEntry OBJECT TYPES
#

### TODO Is this duplicated data - its in the cv_gt_object_type table ?

our @object_types = qw (
    GeneTargeting::DBEntry::Address
    GeneTargeting::DBEntry::Allele
    GeneTargeting::DBEntry::Antibody
    GeneTargeting::DBEntry::Cohort
    GeneTargeting::DBEntry::CohortTest::BehaviourSummary
    GeneTargeting::DBEntry::CohortTest::ElectrophysiologySummary
    GeneTargeting::DBEntry::CohortTest::Expression
    GeneTargeting::DBEntry::Colony
    GeneTargeting::DBEntry::Disease
    GeneTargeting::DBEntry::Experiment
    GeneTargeting::DBEntry::Gene
    GeneTargeting::DBEntry::GeneList
    GeneTargeting::DBEntry::Literature
    GeneTargeting::DBEntry::Person
    GeneTargeting::DBEntry::Protocol
    GeneTargeting::DBEntry::Resource
    GeneTargeting::DBEntry::Vector
    );
    #Likely to be added
    #GeneTargeting::DBEntry::StemCellLine

our %object_types;
foreach my $object_type (@object_types) {
    $object_types{$object_type}++;
}

#
# STABLE ID
#

#Use following hash to check what object types
#can have a stable_id and the correct prefix
our %stable_id_prefixes_by_object_type = (
    'GeneTargeting::DBEntry::Allele'        => 'A',
    'GeneTargeting::DBEntry::Colony'        => 'M',
    'GeneTargeting::DBEntry::Disease'       => 'D',
    'GeneTargeting::DBEntry::Experiment'    => 'X',
    'GeneTargeting::DBEntry::Gene'          => 'G',
    'GeneTargeting::DBEntry::GeneList'      => 'L',
    'GeneTargeting::DBEntry::Vector'        => 'V',
    'GeneTargeting::DBEntry::Protocol'      => 'P',
);
    #'GeneTargeting::DBEntry::Antibody'     => 'A',
    #'GeneTargeting::DBEntry::StemCellLine' => 'E',


our $valid_stable_id_prefixes = join('|'
    , values(%stable_id_prefixes_by_object_type));


our %object_types_by_stable_id_prefix;
foreach my $type (keys(%stable_id_prefixes_by_object_type)) {
    $object_types_by_stable_id_prefix{$stable_id_prefixes_by_object_type{$type}} = $type;
}

#
# ACCEPTABLE VALUES FOR GeneTargeting::DBEntry::ExternalDB2->db_type
#

our %external_db_allowed_db_types = (
    'curated_gene'                  => "Curated Gene",
    'curated_transcript'            => "Curated transcript",
    'gene'                          => "Gene",
    'gene_expression'               => "Gene Expression",
    'gene_trap'                     => "Gene Trap",
    'in_house'                      => "In House",
    'literature'                    => "Literature",
    'marker_symbol'                 => "Marker Symbol",
    'protein_expression'            => "Protein Expression",
    'protein_protein_interaction'   => "Protein Protein Interaction",
    'protein_sequence'              => "Protein Sequence",
    'transcript'                    => "Transcript",
    'mouse_breeder'                 => "Mouse Breeder",
    'reagent_supplier'              => "Reagent Supplier",
    'autogenerated'                 => "Auto Generated Placeholder"
);

#
# LIST OF OBJECT TYPES THAT MUST HAVE AN OS_CODE
#

our %object_types_that_must_have_os_code = (
    
    'GeneTargeting::DBEntry::Allele'   => 1,
    'GeneTargeting::DBEntry::Gene'     => 1,
    'GeneTargeting::DBEntry::GeneList' => 1
);

#
# List of object types that must not have an os_code
#

our %object_types_that_must_not_have_os_code = (
    
    'GeneTargeting::DBEntry::Address'   => 1,
    'GeneTargeting::DBEntry::Person'    => 1,
    'GeneTargeting::DBEntry::Protocol'  => 1,
);

#
# List of the object types allowed multiple os_codes
#

our %object_types_allowed_multiple_os_codes = (
);


#
# TODO: this need to be commented
#
 

our %external_db_allowed_db_types_priority = (
    'curated_gene'                  => 2,
    'curated_transcript'            => 7,
    'gene'                          => 3,
    'gene_expression'               => 4,
    'gene_trap'                     => 9,
    'in_house'                      => 10,
    'literature'                    => 11,
    'marker_symbol'                 => 1,
    'protein_expression'            => 5,
    'protein_protein_interaction'   => 6,
    'protein_sequence'              => 12,
    'transcript'                    => 8,
    'mouse_breeder'                 => 13,
    'reagent_supplier'              => 14,
    'autogenerated'                 => 999
);

our %external_db_id_visible_priority = (
    15 => 10,
    28 => 6,
    41 => 5,
    39 => 3,
    40 => 0,
    38 => 0,
    37 => 0,
    46 => 2, 
    47 => 1,
	48 => 1,
	49 => 1,
	50 => 1,
	51 => 1,
	52 => 1,
	53 => 1,
	54 => 1,
	55 => 1,
	56 => 1,
	57 => 1,
	58 => 1,
	59 => 1,
	60 => 1,
	61 => 1,
	62 => 1,
	63 => 1,
	64 => 1,
	65 => 1,
	66 => 1,
	67 => 1,
	68 => 1,
	69 => 1,
	70 => 1,
	71 => 1,
	72 => 1,
	73 => 1,
	74 => 1,
    75 => 0
);

#
# OBJECTS ALLOWED TO HAVE AN GeneTargeting::DBEntry::ExternalDB2 AS A SOURCE DATABASE
#

our %objects_allowed_a_source_external_db2 = (
        'GeneTargeting::DBEntry::Allele'        => 1,
        'GeneTargeting::DBEntry::Antibody'      => 1,
        'GeneTargeting::DBEntry::Colony'        => 1,
        'GeneTargeting::DBEntry::Experiment'    => 1,
        'GeneTargeting::DBEntry::Literature'    => 1,
        'GeneTargeting::DBEntry::Vector'        => 1,
);

#
# LITERATURE TYPE
#

#Add a check that none contains a whitespace
our %acceptable_literature_types = (
    'g2c'                             => 1,
    'knockout'                        => 1,
    'protein_protein_interaction'     => 1,
    'gene_expression'                 => 1,
    'behaviour'                       => 1,
    'electrophysiology'               => 1,
    'immunohistochemistry_(protein)'  => 1,
    'immunohistochemistry_(reporter)' => 1,
    'northern_blot'                   => 1,
    'microarray'                      => 1,
    'in_situ'                         => 1,
    'other'                           => 1,
    'mouse'                           => 1,
    'human'                           => 1,
    'review'                          => 1,
    'cow'                             => 1,
    'fly'                             => 1,
    'rat'                             => 1,
    'human_disease'                   => 1,
    'genetic_variation'               => 1,
    'zebrafish'                       => 1,
);

#
# LITERATURE PRIORITY
#

#Add a check that none contains a whitespace
our %acceptable_literature_priority = (
    'g2c'                             => 1,
    'knockout'                        => 2,
    'human_disease'                   => 3,
    'protein_protein_interaction'     => 4,
    'genetic_variation'               => 5,
    'behaviour'                       => 6,
    'electrophysiology'               => 7,
    'gene_expression'                 => 8,
    'review'                          => 9,
    'immunohistochemistry_(protein)'  => 10,
    'immunohistochemistry_(reporter)' => 11,
    'northern_blot'                   => 12,
    'microarray'                      => 13,
    'in_situ'                         => 14,
    'other'                           => 15,
    'mouse'                           => 16,
    'human'                           => 17,
    'cow'                             => 18,
    'fly'                             => 19,
    'rat'                             => 20,
    'zebrafish'                       => 21,
);

#
# VECTOR TYPE
#

our %acceptable_vector_types = (
    'targeted'                      => 1,
    'trap'                          => 1
);

#
# VECTOR STATUS
#

our %acceptable_vector_status = (
    'requested'                     => 1,
    'in_design'                     => 1,
    'failed_design'                 => 1,
    'in_pipeline'                   => 1,
    'construction_complete'         => 1,
    'validated'                     => 1,
    'failed_validation'             => 1
);

#
# ALLOWED DBENTRY_PERSON_ADDRESS TYPES
#

our %acceptable_object_person_address_types = (
    'GeneTargeting::DBEntry::Allele'     => 1,
    'GeneTargeting::DBEntry::Experiment' => 1,
    'GeneTargeting::DBEntry::Protocol'   => 1,
    'GeneTargeting::DBEntry::Vector'     => 1,
);


#
# RESOURCE PATHS
#
our %resource_paths = (
    1                               => "/nfs/g2c_informatics/development/ext_files"
);

#
# DEFAULT DBEntry OBJECT PRIVACY
#
# Must be an entry here for Privacy to be applied to an object class
#
# 0 = public, maximum should be 999
# Anything >0 will require privilege to access

our %default_object_privacy = (
    'GeneTargeting::DBEntry::Allele'                                => 500,
    'GeneTargeting::DBEntry::Antibody'                              => 500,
    'GeneTargeting::DBEntry::Cohort'                                => 500,
    'GeneTargeting::DBEntry::CohortTest::BehaviourSummary'          => 500,
    'GeneTargeting::DBEntry::CohortTest::ElectrophysiologySummary'  => 500,
    'GeneTargeting::DBEntry::CohortTest::Expression'                => 500,
    'GeneTargeting::DBEntry::Colony'                                => 500,
    'GeneTargeting::DBEntry::Disease'                               => 500,
    'GeneTargeting::DBEntry::Experiment'                            => 500,
    'GeneTargeting::DBEntry::GeneList'                              => 500,
    'GeneTargeting::DBEntry::Protocol'                              => 500,
    'GeneTargeting::DBEntry::Resource'                              => 500,
    'GeneTargeting::DBEntry::Vector'                                => 500,
    'GeneTargeting::DBEntry::Xref2'                                	=> 500
);

# Note Gene and Literature should not be made private


#
# MAPPING BETWEEN ADAPTORS AND DBENTRY OBJECTS
#

our %adaptor_dbentry_mapping = (
    'GeneTargeting::DBSQL::AlleleAdaptor'                   =>  'GeneTargeting::DBEntry::Allele',
    'GeneTargeting::DBSQL::AntibodyAdaptor'                 =>  'GeneTargeting::DBEntry::Antibody',
    'GeneTargeting::DBSQL::BehaviourSummaryAdaptor'         =>  'GeneTargeting::DBEntry::CohortTest::BehaviourSummary',
    'GeneTargeting::DBSQL::CohortAdaptor'                   =>  'GeneTargeting::DBEntry::Cohort',
    'GeneTargeting::DBSQL::ColonyAdaptor'                   =>  'GeneTargeting::DBEntry::Colony',
    'GeneTargeting::DBSQL::DiseaseAdaptor'                  =>  'GeneTargeting::DBEntry::Disease',
    'GeneTargeting::DBSQL::ElectrophysiologySummaryAdaptor' =>  'GeneTargeting::DBEntry::CohortTest::ElectrophysiologySummary',
    'GeneTargeting::DBSQL::ExperimentAdaptor'               =>  'GeneTargeting::DBEntry::Experiment',
    'GeneTargeting::DBSQL::ExpressionAdaptor'               =>  'GeneTargeting::DBEntry::CohortTest::Expression',
    'GeneTargeting::DBSQL::GeneAdaptor'                     =>  'GeneTargeting::DBEntry::Gene',
    'GeneTargeting::DBSQL::GeneListAdaptor'                 =>  'GeneTargeting::DBEntry::GeneList',
    'GeneTargeting::DBSQL::LiteratureAdaptor'               =>  'GeneTargeting::DBEntry::Literature',
    'GeneTargeting::DBSQL::ProtocolAdaptor'                 =>  'GeneTargeting::DBEntry::Protocol',
    'GeneTargeting::DBSQL::ResourceAdaptor'                 =>  'GeneTargeting::DBEntry::Resource',
    'GeneTargeting::DBSQL::VectorAdaptor'                   =>  'GeneTargeting::DBEntry::Vector',
);


our %dbentry_adaptor_mapping;
foreach my $type (keys(%adaptor_dbentry_mapping)) {
    $dbentry_adaptor_mapping{$adaptor_dbentry_mapping{$type}} = $type;
}

our %adaptor_to_get_adaptor_mapping = (
    'GeneTargeting::DBSQL::AlleleAdaptor'                   =>  'get_AlleleAdaptor',
    'GeneTargeting::DBSQL::AntibodyAdaptor'                 =>  'get_AntibodyAdaptor',
    'GeneTargeting::DBSQL::BehaviourSummaryAdaptor'         =>  'get_BehaviourSummaryAdaptor',
    'GeneTargeting::DBSQL::CohortAdaptor'                   =>  'get_CohortAdaptor',
    'GeneTargeting::DBSQL::ColonyAdaptor'                   =>  'get_ColonyAdaptor',
    'GeneTargeting::DBSQL::DiseaseAdaptor'                  =>  'get_DiseaseAdaptor',
    'GeneTargeting::DBSQL::ElectrophysiologySummaryAdaptor' =>  'get_ElectrophysiologySummaryAdaptor',
    'GeneTargeting::DBSQL::ExperimentAdaptor'               =>  'get_ExperimentAdaptor',
    'GeneTargeting::DBSQL::ExpressionAdaptor'               =>  'get_ExpressionAdaptor',
    'GeneTargeting::DBSQL::GeneAdaptor'                     =>  'get_GeneAdaptor',
    'GeneTargeting::DBSQL::GeneListAdaptor'                 =>  'get_GeneListAdaptor',
    'GeneTargeting::DBSQL::LiteratureAdaptor'               =>  'get_LiteratureAdaptor',
    'GeneTargeting::DBSQL::ProtocolAdaptor'                 =>  'get_ProtocolAdaptor',
    'GeneTargeting::DBSQL::ResourceAdaptor'                 =>  'get_ResourceAdaptor',
    'GeneTargeting::DBSQL::VectorAdaptor'                   =>  'get_VectorAdaptor',
);

#
# DBENTRY TYPES TO OBJECT FIELD TO DATABASE CV TABLE
#
# Maps the field of a database object to the controlled vocab table that holds it's allowed values.
#
# TODO: rename cv_gt_exp_beh_sum_result in a more generic fashion

our %dbentry_type_to_field_to_cv_table = (

    'GeneTargeting::DBEntry::Address' => {
        'object_type'                       => 'cv_gt_object_type'
    },

    'GeneTargeting::DBEntry::Allele'  => {
        'object_type'                       => 'cv_gt_object_type',
        'mutation_type'                     => 'cv_gt_allele_mutation_type',
        'os_code'                           => 'cv_gt_os_code'
    },

    'GeneTargeting::DBEntry::Antibody' => {
        'object_type'                       => 'cv_gt_object_type'
    },

    'GeneTargeting::DBEntry::Cohort'  => {
        'object_type'                       => 'cv_gt_object_type',
        'zygosity'                          => 'cv_gt_cohort_zygosity'
    },

    'GeneTargeting::DBEntry::CohortTest::BehaviourSummary'  => {
        'object_type'                       => 'cv_gt_object_type',
        'group_name'                        => 'cv_gt_exp_beh_sum_group_name',
        'test_name'                         => 'cv_gt_exp_beh_sum_test_name',
        'result'                            => 'cv_gt_exp_beh_sum_result',
        'sub_result'                        => 'cv_gt_exp_beh_sum_sub_result',
        'absolute_value_measurement_type'   => 'cv_gt_cohort_test_absolute_value_measurement_type',
        'absolute_value_error_type'         => 'cv_gt_cohort_test_absolute_value_error_type',
        'absolute_value_units'              => 'cv_gt_elect_phys_sum_absolute_value_units',
        'statistical_test'                  => 'cv_gt_cohort_test_statistical_test'
     },

    'GeneTargeting::DBEntry::CohortTest::ElectrophysiologySummary'  => {
        'object_type'                       => 'cv_gt_object_type',
        'brain_region'                      => 'cv_gt_elect_phys_sum_brain_region',
        'test_name'                         => 'cv_gt_elect_phys_sum_test_name',
        'result'                            => 'cv_gt_exp_beh_sum_result',
        'absolute_value_measurement_type'   => 'cv_gt_cohort_test_absolute_value_measurement_type',
        'absolute_value_error_type'         => 'cv_gt_cohort_test_absolute_value_error_type',
        'absolute_value_units'              => 'cv_gt_elect_phys_sum_absolute_value_units',
        'statistical_test'                  => 'cv_gt_cohort_test_statistical_test'
    },

    'GeneTargeting::DBEntry::CohortTest::Expression'  => {
        'object_type'                       => 'cv_gt_object_type',
        'test_name'                         => 'cv_gt_expression_test_name',
        'result'                            => 'cv_gt_cohort_test_result',
        'absolute_value_measurement_type'   => 'cv_gt_cohort_test_absolute_value_measurement_type',
        'absolute_value_error_type'         => 'cv_gt_cohort_test_absolute_value_error_type',
        'absolute_value_units'              => 'cv_gt_elect_phys_sum_absolute_value_units',
        'statistical_test'                  => 'cv_gt_cohort_test_statistical_test'
    },

    'GeneTargeting::DBEntry::Colony'  => {
        'object_type'                       => 'cv_gt_object_type',
        'strain'                            => 'cv_gt_colony_strain'
    },

    'GeneTargeting::DBEntry::Disease'  => {
        'object_type'                       => 'cv_gt_object_type'
    },

    'GeneTargeting::DBEntry::Experiment'  => {
        'object_type'                       => 'cv_gt_object_type',
        'type'                              => 'cv_gt_exp_type',
        'display_type'                      => 'cv_gt_exp_display_type'
    },

    'GeneTargeting::DBEntry::Gene'  => {
        'object_type'                       => 'cv_gt_object_type',
        'os_code'                           => 'cv_gt_os_code'
    },

    'GeneTargeting::DBEntry::GeneList'  => {
        'object_type'                       => 'cv_gt_object_type',
        'os_code'                           => 'cv_gt_os_code'
    },

    'GeneTargeting::DBEntry::Literature'  => {
        'object_type'                       => 'cv_gt_object_type',
        'type'                              => 'cv_gt_literature_type',
        'os_code'                           => 'cv_gt_os_code'
    },

    'GeneTargeting::DBEntry::Person'  => {
        'object_type'                       => 'cv_gt_object_type'
    },


    'GeneTargeting::DBEntry::Protocol'  => {
        'object_type'                       => 'cv_gt_object_type',
        'type'                              => 'cv_gt_protocol_type'
    },

    'GeneTargeting::DBEntry::Resource'  => {
        'object_type'                       => 'cv_gt_object_type'
    },

    'GeneTargeting::DBEntry::Vector'  => {
        'object_type'                       => 'cv_gt_object_type',
        'type'                              => 'cv_gt_vector_type',
        'status'                            => 'cv_gt_vector_status'
    },

    'GeneTargeting::DBEntry::Xref2'  => {
        'object_type'                       => 'cv_gt_object_type'
    }
);

#
# THIS IS USED BY translocate_resources_for_object IN GeneTargeting::Utils::Web
# TO TRANSLATE Resource target_paths they can be made relative
#

our %web_resource_target_translation = (
    '/nfs/g2c_informatics/development/htdocs' => '', 
    '/nfs/g2c_informatics/development/test_resources' => 'resources' 
);


1;
