# Supplementary material for: Automated design of genomic Southern blot probes
Source: BMC Genomics. 2010 Jan 29;11:74. doi: 10.1186/1471-2164-11-74 (PMC2830989; doi:10.1186/1471-2164-11-74)
Supplement: Additional file 1 — Software package for automated design of genomic Southern blot probes. Archive of all the components of the pipeline packaged using "tar", and subsequently compressed with "gzip". Includes source code, example configuration files, example output, and a user's guide for installation. [file 1471-2164-11-74-S1.GZ › southern_blot_design/modules/GeneTargetingDB.pm]

### GeneTargetingDB
#
# Copyright 2005-2009 Genes to Cognition Programme (G2C) and 
# Genome Research Limited (GRL)
#
# Contact: webmaster@genes2cognition.org
# See    : www.genes2cognition.org/software/southern_blot
#
# You may distribute this file/module under the terms of the Perl artistic
# licence: http://www.perlfoundation.org/artistic_license_2_0

=pod

=head1 NAME - GeneTargeting

=head1 Use:

Add a 'use GeneTargetingDB;' to programs if you want to use the
GeneTargeting::DBEntry objects and store and fetch them from the MySQL
database, with the various GeneTargeting::DBSQL::DBAdaptor objects

=head1 CONTACT

G2C B<email> webmaster@genes2cognition.org

=cut


package GeneTargetingDB;

use strict;
use GeneTargeting::DBSQL::DBAdaptor;
use GeneTargeting::DBEntry;


1;
