# Supplementary material for: Automated design of genomic Southern blot probes
Source: BMC Genomics. 2010 Jan 29;11:74. doi: 10.1186/1471-2164-11-74 (PMC2830989; doi:10.1186/1471-2164-11-74)
Supplement: Additional file 1 — Software package for automated design of genomic Southern blot probes. Archive of all the components of the pipeline packaged using "tar", and subsequently compressed with "gzip". Includes source code, example configuration files, example output, and a user's guide for installation. [file 1471-2164-11-74-S1.GZ › southern_blot_design/scripts/get_probe_search_cpu_time]

#!/usr/local/bin/perl
#
# Copyright 2005-2009 Genes to Cognition Programme (G2C) and 
# Genome Research Limited (GRL)
#
# Contact: webmaster@genes2cognition.org
# See    : www.genes2cognition.org/software/southern_blot
#
# You may distribute this file/module under the terms of the Perl artistic
# licence: http://www.perlfoundation.org/artistic_license_2_0

=pod

=head1 NAME - get_probe_search_cpu_time

=head1 COMMAND LINE PARAMETERS

Required parameters
  --config_file
  --probe_name
  
Optional parameters

  --debug
  --help|h              

=head1 CONFIGURATION FILE

See get_probe_search_cpu_time.ini for more configuration details.

=head1 DESCRIPTION

Programme to report the total CPU time taken to run a Southern blot
design. Calculates this by checking the LSF output files generated by
each run_probe_search job.

Requires a configuration file allowing it to find the GeneTargeting
db to connect to, and the directory holding the LSF output files.

=head1 EXAMPLE RUN

 --probe_name=test
./get_probe_search_cpu_time --config_file=get_probe_search_cpu_time.ini 
--probe_name=test

GeneTargeting analysis database --
Connected to host: host, as user: user
Database       : southern_blot_design

Total cpu time: 3313.43 sec.
Total cpu time: 0.9 hrs

=head1 CONTACT

G2C B<email> webmaster@genes2cognition.org

=cut


use strict;
use Carp;
use Getopt::Long;
use GeneTargetingDB;
use GeneTargeting::Utils qw( show_perldoc );
use GeneTargeting::Utils::Config;

#Globals
my ($debug);

{
    my ( $probe_name, $config_file, $debug );    
    GetOptions(
        "probe_name=s"      => \$probe_name,
        "config_file=s"     => \$config_file,
        "debug"             => \$debug,
        "help|h"            => \&show_perldoc,
    ) or show_perldoc();
    
    show_perldoc("Must set --probe_name") unless $probe_name;
    
    print "$0 : ", scalar(localtime), "\n\n";
    print "GeneTargeting analysis database --\n";
    my $cfg = GeneTargeting::Utils::Config->new($config_file, $debug);
    my ($GeneTargeting_dba, $db_txt) = $cfg->make_analysis_DBAdaptor_from_config(1);

    #Get the adaptors we need.
    my ($probe_aptr, $job_aptr) = get_adaptors($GeneTargeting_dba);
    
    #Retrieve the DNAProbe
    my $probe = $probe_aptr->fetch_by_name($probe_name)
        or confess "Could not probe '$probe_name'";
    
    get_total_cpu_time($GeneTargeting_dba, $cfg, $probe);    
}


sub get_total_cpu_time {
    my ( $dba, $cfg, $probe ) = @_;
    
    my ($probe_aptr, $job_aptr) = get_adaptors($dba);
    
    #these are hardcoded and should be removed
    my $lsf_output_dir = $cfg->lsf_output_dir;
    unless (-d $lsf_output_dir) {
        confess "Can't read directory '$lsf_output_dir' $!";
    }
    my $db_name = $cfg->analysis_database_db;
    
    my $job_ids = $job_aptr->get_ids_by_DNAProbe_name($probe->name)
        or confess "Got no job ids for ", $probe->name;
    
    my $total_cpu_time = 0;    
    foreach my $job_id (@$job_ids) {
        
        my $file_name = $lsf_output_dir . '/' . $db_name . '_job_id_' . $job_id . '.out';
        unless (-s $file_name) {
            confess "Can't read file '$file_name' $!";
        }
        my $runner_string = "grep 'CPU time' $file_name";
        unless ($runner_string and $runner_string =~ /CPU time/) {
            confess "Failed to grep for 'CPU time' for file $file_name";
        }
        my ($line) = `$runner_string`;
        my @fields = split(/\s+/, $line);
        my $cpu_time = $fields[4];
        
        $total_cpu_time += $cpu_time;
    }
    
    my $cpu_hrs = $total_cpu_time / 3600;
    print "Total cpu time: $total_cpu_time sec.\n";
    print "Total cpu time: ", sprintf("%.1f", $cpu_hrs), " hrs\n";
}

sub get_adaptors {
    my ( $dba ) = @_;

    my $probe_aptr = $dba->get_DNAProbeAdaptor()
        or confess "Could not get DNAProbeAdaptor";
    my $job_aptr  = $dba->get_JobAdaptor()
        or confess "Could not get JobAdaptor";
    
    return ($probe_aptr, $job_aptr);
}

sub configure_parameters {

    my $mandatory = {};
    my $optional  = {};

    $mandatory->{'analysis_database'} = ['db', 'host', 'user'];
     $optional->{'analysis_database'} = ['pass', 'port'];
    
    $mandatory->{lsf} = ['output_dir'];
    return ($mandatory, $optional);
}
