# Supplementary material for: Automated design of genomic Southern blot probes
Source: BMC Genomics. 2010 Jan 29;11:74. doi: 10.1186/1471-2164-11-74 (PMC2830989; doi:10.1186/1471-2164-11-74)
Supplement: Additional file 1 — Software package for automated design of genomic Southern blot probes. Archive of all the components of the pipeline packaged using "tar", and subsequently compressed with "gzip". Includes source code, example configuration files, example output, and a user's guide for installation. [file 1471-2164-11-74-S1.GZ › southern_blot_design/scripts/delete_probe_search]

#!/usr/local/bin/perl
#
# Copyright 2005-2009 Genes to Cognition Programme (G2C) and 
# Genome Research Limited (GRL)
#
# Contact: webmaster@genes2cognition.org
# See    : www.genes2cognition.org/software/southern_blot
#
# You may distribute this file/module under the terms of the Perl artistic
# licence: http://www.perlfoundation.org/artistic_license_2_0

=pod

=head1 NAME - delete_probe_search

=head1 COMMAND LINE PARAMETERS

Required parameters
  --config_file
  --probe_name          

Optional parameters
  --debug               Switch on debugging
  --help|h              Output documentation

=head1 DESCRIPTION

Utility script to delete a probe search.

See delete_probe_search.ini for more configuration details.

Deletes from these tables:

  probe, probe_sequence
  job, job_sequence, job_error
  sequence and sequence_hit 

Does not delete from:

  hit, hit_xref and xref

=head1 EXAMPLE RUN

./delete_probe_search --config_file=delete_probe_search.ini
--probe_name=test

GeneTargeting analysis database --
Connected to host: host, as user: user
Database       : southern_blot_design

Fetched 23 Jobs to be deleted

deleted_job_errors           : 0
deleted_job_sequence_links   : 458
deleted_jobs                 : 23
deleted_probe_sequence_links : 458
deleted_probes               : 1
deleted_sequence_hit_links   : 0
deleted_sequences            : 458

=head1 CONTACT

G2C B<email> webmaster@genes2cognition.org

=cut


use strict;
use warnings;
use Bio::EnsEMBL::DBSQL::DBAdaptor;
use Carp;
use GeneTargetingDB;
use GeneTargeting::Utils qw(show_perldoc print_hash_ref);
use GeneTargeting::Utils::Config;
use GeneTargeting::Utils::Counts;
use Getopt::Long;

#Globals
my ($debug, $counts);

{
    my ($config_file, $probe_name);

    GetOptions(
        "config_file=s"       => \$config_file,
        "probe_name=s"        => \$probe_name,
        "debug"               => \$debug,
        "help|h"              => \&show_perldoc
    ) or show_perldoc();

    show_perldoc("Must set --probe_name") unless $probe_name;
    
    #Make the database connections
    my $cfg = GeneTargeting::Utils::Config->new($config_file, $debug);
    print "GeneTargeting analysis database --\n";
    my ($GeneTargeting_dba) = $cfg->make_analysis_DBAdaptor_from_config(1);

    my ($dna_probe_aptr) = get_GeneTargeting_adaptors($GeneTargeting_dba);

    initialise_counts();    
    my $dna_probe = $dna_probe_aptr->fetch_by_name($probe_name)
        or confess "Could not fetch DNAProbe by name '$probe_name'";
    
    delete_probe_search($GeneTargeting_dba, $dna_probe);

END {
        $counts->display_counts() if $counts;
    }    
}

sub delete_probe_search {
    my ( $dba, $dna_probe ) = @_;

    my ($dna_probe_aptr, $job_aptr, $sequence_aptr, $sequence_hit_aptr)
        = get_GeneTargeting_adaptors($dba);

    my $job_ids = $job_aptr->get_ids_by_DNAProbe_name($dna_probe->name)
        or confess "Fetched no Job ids for DNAProbe " . $dna_probe->name;
    print "Fetched ", scalar(@$job_ids), " Jobs to be deleted\n";
    
    foreach my $job_id (@$job_ids) {
    
        my $job = $job_aptr->fetch_by_db_id($job_id)
            or confess "Could not fetch Job by id: $job_id";
            
        my $seq_ids = $job_aptr->get_Sequence_ids($job)
            or confess "Could not get Sequence ids for Job id: ", $job->id;
        
        #Delete the rows in sequence and sequence_hit
        foreach my $seq_id (@$seq_ids) {
        
            my $sequence = $sequence_aptr->fetch_by_db_id($seq_id)
                or confess "Could not fetch Sequence by id '$seq_id'";        

            $counts->deleted_sequence_hit_links($counts->deleted_sequence_hit_links
                + $sequence_hit_aptr->delete_SequenceHit_links($sequence));

            $counts->deleted_sequences($counts->deleted_sequences
                + $sequence_aptr->delete($sequence));
        }
        
        #Delete rows in job_sequence, job_error and job
        $counts->deleted_job_sequence_links($counts->deleted_job_sequence_links
            + $job_aptr->delete_JobSequence_links($job));
            
        $counts->deleted_job_errors($counts->deleted_job_errors
            + $job_aptr->delete_errors($job));
            
        $counts->deleted_jobs($counts->deleted_jobs + $job_aptr->delete($job));    
    }
    
    #Delete from probe_sequence and probe tables
    $counts->deleted_probe_sequence_links($counts->deleted_probe_sequence_links
        + $dna_probe_aptr->delete_ProbeSequence_links($dna_probe));

    $counts->deleted_probes($counts->deleted_probes 
        + $dna_probe_aptr->delete($dna_probe)); 
}

sub get_GeneTargeting_adaptors {
    my ( $dba ) = @_;

    my $dna_probe_aptr = $dba->get_DNAProbeAdaptor()
        or confess "Could not get DNAProbeAdaptor";
    my $job_aptr  = $dba->get_JobAdaptor()
        or confess "Could not get JobAdaptor";
    my $sequence_aptr = $dba->get_SequenceAdaptor()
        or confess "Could not get SequenceAdaptor";
    my $sequence_hit_aptr = $dba->get_SequenceHitAdaptor()
        or confess "Could not get SequenceHitAdaptor";
            
    return ($dna_probe_aptr, $job_aptr, $sequence_aptr
        , $sequence_hit_aptr);
}

sub initialise_counts {

    my @counts = qw(
        deleted_sequences
        deleted_jobs
        deleted_sequence_hit_links
        deleted_job_sequence_links
        deleted_job_errors
        deleted_probe_sequence_links
        deleted_probes);
    
    $counts = GeneTargeting::Utils::Counts->new(@counts);
}

###  configure_parameters
#
# Specifies the mandatory and optional parameters that can (or must)
# be specified in the configuration .ini file for the programme
# (see create_probe_search_defaults.ini)

sub configure_parameters {

    my $mandatory = {};
    my $optional  = {};

    $mandatory->{'analysis_database'} = ['db', 'host', 'user'];
     $optional->{'analysis_database'} = ['pass', 'port'];
    
    return ($mandatory, $optional);
}
