# Supplementary material for: Automated design of genomic Southern blot probes
Source: BMC Genomics. 2010 Jan 29;11:74. doi: 10.1186/1471-2164-11-74 (PMC2830989; doi:10.1186/1471-2164-11-74)
Supplement: Additional file 1 — Software package for automated design of genomic Southern blot probes. Archive of all the components of the pipeline packaged using "tar", and subsequently compressed with "gzip". Includes source code, example configuration files, example output, and a user's guide for installation. [file 1471-2164-11-74-S1.GZ › southern_blot_design/scripts/create_probe_search]

#!/usr/local/bin/perl
#
# Copyright 2005-2009 Genes to Cognition Programme (G2C) and 
# Genome Research Limited (GRL)
#
# Contact: webmaster@genes2cognition.org
# See    : www.genes2cognition.org/software/southern_blot
#
# You may distribute this file/module under the terms of the Perl artistic
# licence: http://www.perlfoundation.org/artistic_license_2_0

=pod

=head1 NAME - create_probe_search

=head1 COMMAND LINE PARAMETERS

Required parameters
  --config_file         
  --probe_name          A unique name to be used for the probe
  --probe_description   
  --chromosome          } 
  --start               } Specifies the probe design window
  --end                 } on the target genomic assembly

Optional parameters
  --strand              +1|-1 (default is +1 i.e. forward with
                        respect to the genome assembly)
  --end_bias            If specified, must be '5prime' or '3prime'
  --debug               Switch on debugging
  --help|h              Output documentation

=head1 CONFIGURATION FILE

See create_probe_search_*.ini for more configuration details.

=head1 DESCRIPTION

Programme to design probe sequences for Southern blotting, by finding
(near) unique sequences in a specified region of a genome, containing
little repetitive DNA. 

The probe design process is a three step one:

1) create_probe_search
2) submit_probe_search       - which causes multiple copies
                             - of run_probe_seach
                             - to be executed on machine(s)   
3) analyse_probe_search

And optionally:

4) get_probe_search_cpu_time
5) delete_probe_search
6) delete_job_results

Using create_probe_search, the design window is specified with the
--chromosome, --start and --end parameters in which to search for good
probes using a brute force approach of performing many searches scanning
within the region, and the size range specified for acceptable probes.

The --end_bias parameter allows one to specify at which end of the window
one would prefer the probe to be located, affecting the probes selected by
running analyse_probe_search

Technically the programme creates a number of GeneTargeting::DBEntry::Jobs
for performing exonerate searches, and these can be submitted to execution
hosts using submit_probe_search

=head1 EXAMPLE RUN

Example command line:

./create_probe_search --config_file=create_probe_search_NCBI_m37.ini
--probe_name=test --probe_description=testing --chromosome=2 
--start=25209733 --end=25212733 --end_bias=5prime

Ensembl database --
Connected to host: ensembldb.ensembl.org, as user: anonymous
Database         : mus_musculus_core_47_37

GeneTargeting analysis database --
Connected to host: host, as user: user
Database       : southern_blot_design

Stored genome ExternalDB     : mouse_NCBIM37 (with id: 1)
Stored exonerate search Conf : Exonerate mouse_NCBIM37 (with id: 1)

Coordinates checkout OK with chromosome length

Designing probe in this region:
REF              : Bio::EnsEMBL::Slice
name             : chromosome:NCBIM37:2:25209733:25212733:1
seq_region_name  : 2
seq_region_length: 181748087
strand           : 1
start            : 25209733
end              : 25212733
length           : 3001

Stored as DNAProbe 'test' (with id: 1)
Design window length: 3001
Designing sequences with 5' bias in window

Probe size: 1300, step size: 130
Probe size: 1250, step size: 125
Probe size: 1200, step size: 120
Probe size: 1150, step size: 115
Probe size: 1100, step size: 110
Probe size: 1050, step size: 105
Probe size: 1000, step size: 100
Probe size: 950, step size: 95
Probe size: 900, step size: 90
Probe size: 850, step size: 85
Probe size: 800, step size: 80
Probe size: 750, step size: 75
Probe size: 700, step size: 70
Probe size: 650, step size: 65
Probe size: 600, step size: 60
Probe size: 550, step size: 55
Probe size: 500, step size: 50

----------------------------------------

Total jobs created: 23
Total sequences stored for searching: 458

=head1 CONTACT

G2C B<email> webmaster@genes2cognition.org

=cut


use strict;
use warnings;
use Bio::EnsEMBL::DBSQL::DBAdaptor;
use Carp;
use GeneTargetingDB;
use GeneTargeting::Utils qw( show_perldoc print_hash_ref interrogate_slice );
use GeneTargeting::Utils::Config;
use GeneTargeting::Utils::Exonerate;
use Getopt::Long;

#global
my $debug;

{
    my ($config_file, $probe_name, $probe_description, $end_bias, $chromosome
        , $start, $end, $strand);

    GetOptions(
        "config_file=s"       => \$config_file,
        "probe_name=s"        => \$probe_name,
        "probe_description=s" => \$probe_description,
        "end_bias=s"          => \$end_bias,
        "chromosome=s"        => \$chromosome,
        "start=i"             => \$start,
        "end=i"               => \$end,
        "strand=s"            => \$strand,
        "debug"               => \$debug,
        "help|h"              => \&show_perldoc
    ) or show_perldoc();

    show_perldoc("Must set --probe_name") unless $probe_name;
    show_perldoc("Must set --probe_description") unless $probe_description;
    if ($end_bias) {
        unless ($end_bias =~ /^5prime$|^3prime$/) {
            show_perldoc("If specified, --end_bias must be '5prime' or '3prime'")
        }
    }
    if ($strand) {
        unless ($strand == 1 or $strand == -1) {
            show_perldoc("--stand must be set to +1 or -1");
        }
    } else {
        $strand = 1;
    }
    show_perldoc("Must set --chromosome") unless $chromosome;
    show_perldoc("Must set --start") unless $start;
    show_perldoc("Must set --end") unless $end;
    
    #Make the database connections
    my $cfg = GeneTargeting::Utils::Config->new($config_file, $debug);
    print "Ensembl database --\n";
    my ($ensembl_dba) = $cfg->make_DBAdaptor_from_config(1);
    print "GeneTargeting analysis database --\n";
    my ($GeneTargeting_dba) = $cfg->make_analysis_DBAdaptor_from_config(1);

    my ($dna_probe_aptr, $ext_db_aptr, $conf_aptr, $seq_aptr, $job_aptr)
        = get_GeneTargeting_adaptors($GeneTargeting_dba);

    # Check whether ExternalDB and search Conf entries exist in the GeneTargeting
    # database, if not, create them from the information specifed in the 
    # [exonerate_genome] section of the config file
    my ($ext_db, $conf) = get_ExternalDB_and_Conf($GeneTargeting_dba, $cfg);

    #Validate the genomic coordinates, and get slice we need
    my $slice = get_Slice_of_design_window($ensembl_dba, $cfg
        , $chromosome, $start, $end, $strand);
    
    
    
    my $dna_probe = create_DNAProbe($GeneTargeting_dba, $cfg, $slice
        , $probe_name, $probe_description, $end_bias);
    
    create_DNAProbe_search($GeneTargeting_dba, $cfg, $conf
        , $slice, $dna_probe);
}


sub create_DNAProbe {
    my ($GeneTargeting_dba, $cfg, $slice, $probe_name, $probe_description
        , $end_bias) = @_;

    my ($dna_probe_aptr, $ext_db_aptr, $conf_aptr, $seq_aptr, $job_aptr)
        = get_GeneTargeting_adaptors($GeneTargeting_dba);
    if ($dna_probe_aptr->fetch_by_name($probe_name)) {
        confess "DNAProbe called '$probe_name' already exists";
    }

    my $dna_probe = GeneTargeting::DBEntry::DNAProbe->new;
    if (my $assembly = $slice->coord_system->version) {
        $dna_probe->assembly($assembly);
    } else {
        confess "Could not get assembly (coord_system->version)"
            . "from Slice object";
    }
    if ($slice->coord_system_name eq 'chromosome'
        and $slice->seq_region_name) {
        $dna_probe->chromosome($slice->seq_region_name);
    } else {
        confess "Cannot set chromosome from Slice object";
    }

    if ($slice->start) {
        $dna_probe->start($slice->start)
    } else {
        confess "Cannot set start from Slice object";
    }
    if ($slice->end) {
        $dna_probe->end($slice->end);
    } else {
        confess "Cannot set end from Slice object";
    }
    if ($slice->strand) {
        $dna_probe->strand($slice->strand);
    } else {
        confess "Cannot set strand from Slice object";
    }
    $dna_probe->strand($slice->strand);
    $dna_probe->end_bias($end_bias);
    $dna_probe->min_length($cfg->genomic_probe_min);
    $dna_probe->max_length($cfg->genomic_probe_max);
    $dna_probe->name($probe_name);
    $dna_probe->description($probe_description);
    $dna_probe_aptr->store($dna_probe);
    
    print "Stored as DNAProbe '$probe_name' (with id: ", $dna_probe->id, ")\n";
    return $dna_probe;
}

sub create_DNAProbe_search {
    my ( $GeneTargeting_dba, $cfg, $conf, $slice, $dna_probe ) = @_;

    my ($dna_probe_aptr, $ext_db_aptr, $conf_aptr, $seq_aptr, $job_aptr)
        = get_GeneTargeting_adaptors($GeneTargeting_dba);

    my $probe_size = $cfg->genomic_probe_max;
    print "Design window length: ", $slice->length, "\n";

    my $job;
    my $job_count = 0;
    my $seqs_stored_for_job = 0;
    my $total_seqs_stored = 0;
    
    #Set the design direction to a default if it was not specified
    my $end_bias;
    $end_bias = $dna_probe->end_bias or $end_bias = '5prime';

    if ($end_bias eq '5prime') {
    
        print "Designing sequences with 5' bias in window\n" if $dna_probe->end_bias;
        while ($probe_size >= $cfg->genomic_probe_min) {

            my $design_base = 1;
            my $bp_step_size  =
                int($probe_size * $cfg->genomic_probe_frac_window_slide);
            print "\nProbe size: $probe_size, step size: $bp_step_size\n\n";

            while ($design_base + $probe_size <= $slice->length) {

                unless ($job) {
                    $job = create_and_store_job($job_aptr, $conf);
                    $job_count++;
                }
                my $probe_slice = $slice->sub_Slice($design_base
                        , $design_base + $probe_size - 1);
                
                my $seq = GeneTargeting::DBEntry::Sequence->new_from_Slice($probe_slice);
                $seq_aptr->store($seq);
                $job_aptr->store_Job_Sequence($job, $seq);
                $dna_probe_aptr->store_DNAProbe_Sequence($dna_probe, $seq);
                $seqs_stored_for_job++;
                $total_seqs_stored++;
                if ($seqs_stored_for_job >= $cfg->exonerate_genome_job_size) {
                    $job = undef;
                    $seqs_stored_for_job = 0;
                }
                $design_base += $bp_step_size;
                print "  Made sequence from: ", $probe_slice->name
                    , " (length: ", $probe_slice->length, ")\n" if $debug;
            }
            $probe_size -=  $cfg->genomic_probe_size_decrement;
        }
    } else { #3prime end_bias

        print "Designing sequences with 3' bias in window\n" if $dna_probe->end_bias;
        while ($probe_size >= $cfg->genomic_probe_min) {

            my $design_base = $slice->length;
            my $bp_step_size  =
                int($probe_size * $cfg->genomic_probe_frac_window_slide);
            print "\nProbe size: $probe_size, step size: $bp_step_size\n\n";

            while ($design_base - $probe_size + 1 >= 1) {

                unless ($job) {
                    $job = create_and_store_job($job_aptr, $conf);
                    $job_count++;
                }
                my $probe_slice = $slice->sub_Slice($design_base - $probe_size + 1
                        , $design_base);
                
                my $seq = GeneTargeting::DBEntry::Sequence->new_from_Slice($probe_slice);
                $seq_aptr->store($seq);
                $job_aptr->store_Job_Sequence($job, $seq);
                $dna_probe_aptr->store_DNAProbe_Sequence($dna_probe, $seq);
                $seqs_stored_for_job++;
                $total_seqs_stored++;
                if ($seqs_stored_for_job >= $cfg->exonerate_genome_job_size) {
                    $job = undef;
                    $seqs_stored_for_job = 0;
                }
                $design_base -= $bp_step_size;
                print "  Made sequence from: ", $probe_slice->name
                    , " (length: ", $probe_slice->length, ")\n" if $debug;
            }
            $probe_size -=  $cfg->genomic_probe_size_decrement;
        }
    }
    print '  ', '-' x 40, "\n\n";
    print "Total jobs created: $job_count\n";
    print "Total sequences stored for searching: $total_seqs_stored\n";
}

sub get_Slice_of_design_window {
    my ( $ensembl_dba, $cfg, $chromosome, $start, $end, $strand ) = @_;
    
    confess "--start must be >0" unless $start > 0;
    confess "--end must be > 0" unless $end > 0;
    confess "--end must be greater than --start" unless $end > $start;
    
    my $window_length = $end - $start + 1;
    
    unless ($window_length > $cfg->genomic_probe_min) {
        confess "--start and -end must specify a region of the genome"
            . " greater than [genomic_probe] min in the .ini file";
    }
    
    unless ($window_length > $cfg->genomic_probe_max) {
        confess "--start and --end must specify a region of the genome"
            . " greater than [genomic_probe] max in the .ini file"
    }
    
    my $slice_aptr = $ensembl_dba->get_SliceAdaptor()
        or confess "Could not get SliceAdaptor";
        
    my $slice = $slice_aptr->fetch_by_region('chromosome', $chromosome, $start
        , $end, $strand) or confess "Failed to get slice with fetch_by_region";
    
    #Check coordinates are on chromosome
    my $chr_length = $slice->seq_region_length();
    if ($start > $chr_length and $end > $chr_length) {
        confess "Both specified --start and --end are greater than chromosome length ($chr_length bp)";
    }
    if ($start > $chr_length) {
        confess "Specified --start is greater than chromosome length ($chr_length bp)";
    }
    if ($end > $chr_length) {
        confess "Specified --end is greater than chromosome length ($chr_length bp)";
    }
    print "Coordinates checkout OK with chromosome length\n\n";
    print "Designing probe in this region: \n";
    interrogate_slice($slice);
    return $slice;
}

sub get_ExternalDB_and_Conf {
    my ( $GeneTargeting_dba, $cfg ) = @_;
    
    my ($dna_probe_aptr, $ext_db_aptr, $conf_aptr, $seq_aptr, $job_aptr)
        = get_GeneTargeting_adaptors($GeneTargeting_dba);

    my $ext_db;
    unless ($ext_db = $ext_db_aptr->fetch_by_name($cfg->exonerate_genome_db_name)) {
        $ext_db = GeneTargeting::DBEntry::ExternalDB->new;
        $ext_db->db_name($cfg->exonerate_genome_db_name);
        $ext_db->display_label($cfg->exonerate_genome_display_label);
        $ext_db->sequence_source($cfg->exonerate_genome_sequence_source);
        $ext_db->description($cfg->exonerate_genome_description);
        $ext_db_aptr->store($ext_db);
        print 'Stored genome ExternalDB     : ', $ext_db->db_name
            , " (with id: ", $ext_db->id, ")\n";
    } else {
        print 'Fetched genome ExternalDB    : '
            , $ext_db->db_name, "\n";
    } 

    my $conf;
    unless ($conf = $conf_aptr->fetch_by_name($cfg->exonerate_genome_search_name)) {
        $conf = GeneTargeting::DBEntry::Conf::Exonerate->new;
        $conf->name($cfg->exonerate_genome_search_name);
        $conf->description('Search against ' . $cfg->exonerate_genome_description);
        $conf->fasta_dir($cfg->exonerate_genome_dir);
        $conf->ext_db_id($ext_db->id);
        $conf->args($cfg->exonerate_genome_args);
        $conf->query_batch_size($cfg->exonerate_genome_query_batch_size);
        $conf_aptr->store($conf);
        print 'Stored exonerate search Conf : ', $conf->name
            , " (with id: ", $conf->id, ")\n";
    } else {
        print 'Fetched exonerate search Conf: '
            , $cfg->exonerate_genome_search_name, "\n";
    }
    print "\n";
    return ($ext_db, $conf);
}

sub get_GeneTargeting_adaptors {
    my ( $dba ) = @_;

    my $dna_probe_aptr = $dba->get_DNAProbeAdaptor()
        or confess "Could not get DNAProbeAdaptor";
    my $ext_db_aptr = $dba->get_ExternalDBAdaptor()
        or confess "Could not get ExternalDBAdaptor";
    my $conf_aptr   = $dba->get_ConfAdaptor()
        or confess "Could not get ConfAdaptor";
    my $seq_aptr  = $dba->get_SequenceAdaptor()
        or confess "Could not get SequenceAdaptor";
    my $job_aptr  = $dba->get_JobAdaptor()
        or confess "Could not get JobAdaptor";
        
    return ($dna_probe_aptr, $ext_db_aptr, $conf_aptr, $seq_aptr
        , $job_aptr);
}

sub create_and_store_job {
    my ( $job_aptr, $conf ) = @_;
    
    my $job = GeneTargeting::DBEntry::Job->new;
    $job->analysis_conf_id($conf->id);
    $job->state('created');
   
    $job_aptr->store($job);
    print "Stored job with id: ". $job->id, "\n" if $debug;
    return $job;
}

###  configure_parameters
#
# Specifies the mandatory and optional parameters that can (or must)
# be specified in the configuration .ini file for the programme
# (see create_probe_search_defaults.ini)

sub configure_parameters {

    my $mandatory = {};
    my $optional  = {};

    $mandatory->{'ensembl_database'}  = ['db', 'host', 'user'];
     $optional->{'ensembl_database'}  = ['pass', 'port'];

    $mandatory->{'analysis_database'} = ['db', 'host', 'user'];
     $optional->{'analysis_database'} = ['pass', 'port'];
    

    $mandatory->{'exonerate_genome'}  = ['db_name', 'search_name'
        , 'display_label', 'sequence_source', 'description', 'dir'
        , 'job_size', 'args', 'query_batch_size'];
        
    $mandatory->{'genomic_probe'}     = ['min', 'max'
        , 'frac_window_slide', 'size_decrement'];
    return ($mandatory, $optional);
}
