# Supplementary material for: Automated design of genomic Southern blot probes
Source: BMC Genomics. 2010 Jan 29;11:74. doi: 10.1186/1471-2164-11-74 (PMC2830989; doi:10.1186/1471-2164-11-74)
Supplement: Additional file 1 — Software package for automated design of genomic Southern blot probes. Archive of all the components of the pipeline packaged using "tar", and subsequently compressed with "gzip". Includes source code, example configuration files, example output, and a user's guide for installation. [file 1471-2164-11-74-S1.GZ › southern_blot_design/scripts/run/run_probe_search]

#!/usr/local/bin/perl
#
# Copyright 2005-2009 Genes to Cognition Programme (G2C) and 
# Genome Research Limited (GRL)
#
# Contact: webmaster@genes2cognition.org
# See    : www.genes2cognition.org/software/southern_blot
#
# You may distribute this file/module under the terms of the Perl artistic
# licence: http://www.perlfoundation.org/artistic_license_2_0

=pod

=head1 NAME - run_probe_search

=head1 COMMAND LINE PARAMETERS

Required parameters
  --config_file
  --job_id
  
Optional parameters
  --debug
  --short_run        (default is off) Used for testing purposes. Restricts
                     the maximum number of sequences to be searched against
                     the genome

=head1 CONFIGURATION FILE

See run_probe_search.ini for more configuration details.

=head1 DESCRIPTION

Runner script to execute an exonerate job specified by job_id as part
of the Southern blot probe design process.

Note one does not normally run this script directly, instead instances are
started following the running of submit_probe_search which submits
such jobs under the control of LSF.

=head1 CONTACT

G2C B<email> webmaster@genes2cognition.org

=cut


use strict;
use warnings;
use Bio::SeqIO;
use Carp;
use DirHandle;
use Getopt::Long;
use GeneTargetingDB;
use GeneTargeting::Utils qw (get_temp_dir get_temp_filename
    check_programme_is_in_path print_hash_ref);
use GeneTargeting::Utils::Config;
use GeneTargeting::Utils::Exonerate;

my $debug;

{
    my ( $config_file, $job_id, $short_run );    
    GetOptions(
        "job_id=i"          => \$job_id,
        "config_file=s"     => \$config_file,
        "short_run=i"       => \$short_run,
        "debug"             => \$debug
    );
    
    #Check parameters
    confess "Must set --job_id\n" unless $job_id;
    confess "Must set --config_file\n" unless $config_file;    

    my $cfg = GeneTargeting::Utils::Config->new($config_file, $debug);
    my ($dba) = $cfg->make_analysis_DBAdaptor_from_config();

    #Get the adaptors we need.
    my $job_aptr    = $dba->get_JobAdaptor()
        or confess "Could not get_JobAdaptor";
    my $conf_aptr   = $dba->get_ConfAdaptor()
        or confess "Could not get ConfAdaptor";
    my $seq_aptr    = $dba->get_SequenceAdaptor()
        or confess "Could not get SequenceAdaptor";
    my $ext_db_aptr = $dba->get_ExternalDBAdaptor()
        or confess "Could not get_ExternalDBAdaptor";
    
    #Check exonerate is in the path, set temp files, adaptors
    print "$0\n";
    print "binary is: ", check_programme_is_in_path('exonerate'), "\n";
    set_files();
    set_adaptors($dba);
    
    #Retrieve the Job
    my $job = $job_aptr->fetch_by_db_id($job_id);
    confess "Could not retrieve Job id=$job_id\n" unless $job;
    print "Retrieved Job, id = $job_id\n";
    
    #Check the Job state
    unless ($job->state eq 'submitted') {
       confess "Error: For Job id = $job_id, state = '" . $job->state
            . "' (should be 'submitted')\n";
    }
 
    #Set the job and job adaptor, from now write errors to database
    set_job_and_adaptor($job, $job_aptr);
 
    #Retrieve the relevent Conf
    my $conf = $conf_aptr->fetch_by_db_id($job->analysis_conf_id);
    unless ($conf) {
        confess_and_write_error("Failed to retrieve conf");
    }
    unless ($conf->isa('GeneTargeting::DBEntry::Conf::Exonerate')) {
        confess_and_write_error(
            "Conf must be a 'GeneTargeting::DBEntry::Conf::Exonerate'");
    }
    print "Retrieved Conf, name = ", $conf->name, "\n";

    #Update job state
    $job->state('running');
    $job_aptr->update($job);
    
    my $seqs_searched  = do_exonerate_run($dba, $job, $conf, $short_run);

    #Check there was at least one hit to one sequence
    unless(sequence_hit_count_total() > 0) {
        confess_and_write_error("No sequences produced hits");
    }
    my $seqs_with_hits = print_sequence_hit_counts();
    unless ($seqs_with_hits == $seqs_searched) {
        confess_and_write_error("Only $seqs_with_hits of $seqs_searched gave hits");
    }
    $job->state('success');
    $job_aptr->update($job);

    END {

        cleanup_temp_files();
        $dba->DESTROY if $dba;
    }
}

sub do_exonerate_run {
    my ( $dba, $job, $conf, $short_run ) = @_;

    my $job_aptr  = $dba->get_JobAdaptor();
    my $seq_aptr  = $dba->get_SequenceAdaptor();
    
    my $seq_ids;
    if ($seq_ids = $job_aptr->get_Sequence_ids($job)) {
        print "Fetched ", scalar(@$seq_ids), " Sequence ids";
    } else {
        confess_and_write_error("Got no Sequence ids"); 
    }
    print " (--short run set to: $short_run)" if $short_run;
    print "\n\n";
    
    #Find the files to search against
    my ($fasta_dir, $fasta_files) = get_fasta_dir_files($conf);
    unless ($conf->query_batch_size) {
        confess_and_write_error("query_batch_size not set");
    }
        
    my $seqs_searched = 0;
    my $batch_total = 0;
    my @seqs;
    foreach my $seq_id (@$seq_ids) {

        my $seq = $seq_aptr->fetch_by_db_id($seq_id)
            or confess_and_write_error("Failed to fetch Sequence by id: '$seq_id'");
        if ($batch_total < $conf->query_batch_size) {
            push(@seqs, $seq);
            $batch_total++;
        } else {
            exonerate_Seqs($conf, $fasta_dir, $fasta_files, \@seqs);
            $seqs_searched += $conf->query_batch_size;
            @seqs = ($seq);
            $batch_total = 1
        }
        print STDERR '.' if $debug;
        if ($short_run and $seqs_searched >= $short_run) {
            last;
        }
    }
    if (@seqs) {
        exonerate_Seqs($conf, $fasta_dir, $fasta_files, \@seqs);
        $seqs_searched += scalar(@seqs);
    }
    print STDERR "\n" if $debug;
    print "$seqs_searched query seqs were searched with exonerate\n";
    
    return $seqs_searched;
}

{
    my ($dba, $hit_aptr, $sequence_hit_aptr);
    my (%sequence_comp_hit_counts);

    sub set_adaptors {
        ( $dba ) = @_;
        
        $hit_aptr = $dba->get_HitAdaptor()
            or confess "Could not get HitAdaptor";
        $sequence_hit_aptr = $dba->get_SequenceHitAdaptor()
            or confess "Could not get SequenceHitAdaptor";
    }

    sub store_exonerate_result {
        my ( $conf, $result ) = @_;

        my $accession = $result->{target_id};
        my $ext_db_id = $conf->ext_db_id;

        my $hit;
        unless ($hit = $hit_aptr->fetch_by_accession_and_ext_db_id(
            $accession, $ext_db_id)) {

            $hit = GeneTargeting::DBEntry::Hit->new;
            $hit->accession($result->{target_id});
            $hit->ext_db_id($conf->ext_db_id);
            $hit->seq_length($result->{target_length});
            $hit->description('genomic DNA');
            $hit_aptr->store($hit);
        }

        my $component_hit = GeneTargeting::DBEntry::ComponentHit->new;
        $component_hit->query_id($result->{query_id});
        $component_hit->hit_id($hit->id);
        $component_hit->conf_id($conf->id);
        $component_hit->score($result->{score});
        $component_hit->query_start($result->{query_start});
        $component_hit->query_end($result->{query_end});
        $component_hit->query_strand($result->{query_strand});
        $component_hit->subject_start($result->{target_start});
        $component_hit->subject_end($result->{target_end});
        $component_hit->subject_strand($result->{target_strand});
        $component_hit->percent_id($result->{percent_id});
        $component_hit->soft_masked($result->{soft_masked});
        $sequence_hit_aptr->store($component_hit);
        
        $sequence_comp_hit_counts{$result->{query_id}}++;
        return 1;
    }
    
    sub print_sequence_hit_counts {

        print "Total sequences with hits: "
            , scalar(keys(%sequence_comp_hit_counts)), "\n\n";
        print "Sequence id   SequenceHit Count\n";
        print "-----------   -----------------\n\n";
        foreach my $sequence_id (sort {$a <=> $b} (keys(%sequence_comp_hit_counts))) {
            print sprintf("%8s", $sequence_id), ' ' x 13
                , $sequence_comp_hit_counts{$sequence_id}, "\n";
        }
        print "\n";
        
        return scalar(keys(%sequence_comp_hit_counts));
    }
    
    sub sequence_hit_count_total {

        my $total = 0;
        foreach my $sequence_id (keys(%sequence_comp_hit_counts)) {
        
            $total += $sequence_comp_hit_counts{$sequence_id};
        }
        return $total;
    }
}

{   
    my ($input_file, $output_file);
    
    #Can pass a reference to an array of GeneTargeting::DBEntry::Sequence
    #objects or a single object of that class
    
    sub exonerate_Seqs {
        my ( $conf, $target_dir, $target_files, $seq_s ) = @_;
        
        {
            my $seqIO = Bio::SeqIO->new(-file   => ">$input_file",
                                        -format => 'FASTA')
                or confess_and_write_error("Could not create file '$input_file' : $!");

            my $seqs;
            if (ref($seq_s) =~ /ARRAY/) {
                $seqs = $seq_s;
            } else {
                $seqs = [$seq_s];
            }

            foreach my $seq (@$seq_s) {
                my $bio_seq = Bio::Seq->new;
                $bio_seq->id($seq->id);
                $bio_seq->seq($seq->dna);
                $seqIO->write_seq($bio_seq);
            }
        }
        
        foreach my $target_file (@$target_files) {
            
            my $search_file = $target_dir . '/' . $target_file;
            my $runner_string = "exonerate --ryo '%S pArSe %pi %tl"
                . q/\n' --showvulgar false /;
            if ($conf->args) {
                my $args = $conf->args;
                $args =~ s/^\s+//;
                $args =~ s/\s$//;

                $runner_string .= "$args ";
            }
            $runner_string .= q/--query / . $input_file
                . " --target $search_file > $output_file";
            system $runner_string;

            my $fh = parse_exonerate_file($output_file)
                or confess_and_write_error("Could not open exonerate file '$output_file': $!");

            while (my $result = get_next_exonerate_result($fh)) {

                store_exonerate_result($conf, $result);
                print_hash_ref($result) if $debug;
            }
        }        
    }
    
    sub set_files {
        
        my $tmp_dir = get_temp_dir();
        
        $input_file  = $tmp_dir . '/' . get_temp_filename();
        $output_file = $tmp_dir . '/' . get_temp_filename();       
    }

    sub cleanup_temp_files {

        if ($input_file and -f $input_file) {
            unlink $input_file;
            print STDERR "Deleted: $input_file\n" if $debug;
        }        

        if ($output_file and -f $output_file) {
            unlink $output_file;
            print STDERR "Deleted: $output_file\n" if $debug;
        }        
    }
}

sub get_fasta_dir_files {
    my ( $conf ) = @_;

    my $fasta_dir;
    unless ($fasta_dir = $conf->fasta_dir) {
        confess_and_write_error("fasta_dir not set in Conf");
    }
    unless (-d $fasta_dir) {
        confess_and_write_error("Can't read fasta_dir");
    }
    
    #Lets try to get the files
    print "Checking for *.fa files in: $fasta_dir\n";
    my $dh = DirHandle->new($fasta_dir)
        or confess_and_write_error("Can't read $fasta_dir : $!");
    my @files = sort(grep { /\.fa$/ } $dh->read());
    unless (@files) {
        confess_and_write_error("Failed to find any files ending *.fa");
    }
    
    print "Found ", scalar(@files), " files:\n  ";
    foreach my $file (@files) {
        print "$file";
        print ", " unless $file eq $files[$#files];
    }  
    print "\n\n";

    return ($fasta_dir, \@files);    
}

{
    my ($job_aptr, $job);
    sub set_job_and_adaptor {
        ( $job, $job_aptr ) = @_;
    
    }
    
    sub confess_and_write_error {
        my ( $error ) = @_;

        $job_aptr->store_Job_Error($job, $error);
        $job->state('failed');
        $job_aptr->update($job);
        confess $error;
    }
}

sub configure_parameters {

    my $mandatory = {};
    my $optional  = {};

    $mandatory->{'analysis_database'} = ['db', 'host', 'user'];
     $optional->{'analysis_database'} = ['pass', 'port'];
    
    return ($mandatory, $optional);
}
