# Supplementary material for: Automated design of genomic Southern blot probes
Source: BMC Genomics. 2010 Jan 29;11:74. doi: 10.1186/1471-2164-11-74 (PMC2830989; doi:10.1186/1471-2164-11-74)
Supplement: Additional file 1 — Software package for automated design of genomic Southern blot probes. Archive of all the components of the pipeline packaged using "tar", and subsequently compressed with "gzip". Includes source code, example configuration files, example output, and a user's guide for installation. [file 1471-2164-11-74-S1.GZ › southern_blot_design/scripts/delete_job_results]

#!/usr/local/bin/perl
#
# Copyright 2005-2009 Genes to Cognition Programme (G2C) and 
# Genome Research Limited (GRL)
#
# Contact: webmaster@genes2cognition.org
# See    : www.genes2cognition.org/software/southern_blot
#
# You may distribute this file/module under the terms of the Perl artistic
# licence: http://www.perlfoundation.org/artistic_license_2_0

=pod

=head1 NAME - delete_job_results

=head1 COMMAND LINE PARAMETERS

Required parameters
  --config_file         Otherwise the default is used (see below)
  --job_id         

Optional parameters
  --debug               Switch on debugging
  --help|h              Output documentation

=head1 CONFIGURATION FILE

See delete_job_results.ini for more configuration details.

=head1 DESCRIPTION

Utility script to delete (the potentially incomplete) results stored
from a failed job.

See delete_job_results.ini for more configuration details.

Deletes from these tables:

  sequence_hit
  job_error
  
Resets each job state to 'created', ready for re-submission
by submit_probe_search 

=head1 EXAMPLE RUN

./delete_job_results --config_file=delete_job_results.ini --job_id=1
GeneTargeting analysis database --
Connected to host: host, as user: user
Database       : southern_blot_design

Fetched job id=1,  state='success'
  - fetched 20 sequence ids
  - job state reset to 'created'


deleted_job_errors         : 0
deleted_sequence_hit_links : 33
fetched_sequences          : 20
jobs_processed             : 1

=head1 CONTACT

G2C B<email> webmaster@genes2cognition.org

=cut


use strict;
use warnings;
use Carp;
use GeneTargetingDB;
use GeneTargeting::Utils qw(show_perldoc print_hash_ref);
use GeneTargeting::Utils::Config;
use GeneTargeting::Utils::Counts;
use Getopt::Long;

#Globals
my ($debug, $counts);

{
    my ($config_file, @job_ids);

    GetOptions(
        "config_file=s"       => \$config_file,
        "job_id=i"            => \@job_ids,
        "debug"               => \$debug,
        "help|h"              => \&show_perldoc
    ) or show_perldoc();

    show_perldoc("Must set --job_id(s)\n") unless @job_ids;
    
    #Make the database connections
    my $cfg = GeneTargeting::Utils::Config->new($config_file, $debug);
    print "GeneTargeting analysis database --\n";
    my ($dba) = $cfg->make_analysis_DBAdaptor_from_config(1);

    initialise_counts();    
    foreach my $job_id (@job_ids) {
        delete_job_results($dba, $job_id);
    }
    

END {
        $dba->DESTROY if $dba;
        my $stderr = \*STDERR;
        $counts->display_counts($stderr) if $counts;
    }    
}

sub delete_job_results {
    my ( $dba, $job_id ) = @_;

    my ($job_aptr, $sequence_aptr, $sequence_hit_aptr, $conf_aptr)
        = get_GeneTargeting_adaptors($dba);
    
    my $job = $job_aptr->fetch_by_db_id($job_id)
        or confess "Could not fetch Job by id: $job_id";
    print "Fetched job id=", "$job_id,  state='", $job->state, "'\n";

    my $conf = $conf_aptr->fetch_by_Job_id($job->id)
        or confess "Could not fetch Conf by Job id: $job_id";
    unless ($conf->isa('GeneTargeting::DBEntry::Conf::Exonerate')) {
        confess "Do not know how to delete jobs of class" . ref($conf);
    }

    my $seq_ids = $job_aptr->get_Sequence_ids($job)
        or confess "Could not get Sequence ids for Job id: ", $job->id;
    print "  - fetched ", scalar(@$seq_ids), " sequence ids\n";

    #Delete the rows in sequence_hit
    foreach my $seq_id (@$seq_ids) {

        my $sequence = $sequence_aptr->fetch_by_db_id($seq_id)
            or confess "Could not fetch Sequence by id '$seq_id'";        
        $counts->increment_fetched_sequences;

        $counts->deleted_sequence_hit_links($counts->deleted_sequence_hit_links
            + $sequence_hit_aptr->delete_SequenceHit_links($sequence));
    }
    
    #Delete the rows in job_error
    $counts->deleted_job_errors($counts->deleted_job_errors
        + $job_aptr->delete_errors($job));
    
    #Reset the status of the job
    $job->state('created');
    $job_aptr->update($job);
    print "  - job state reset to 'created'\n\n";
    $counts->increment_jobs_processed;
}

sub get_GeneTargeting_adaptors {
    my ( $dba ) = @_;

    my $job_aptr  = $dba->get_JobAdaptor()
        or confess "Could not get JobAdaptor";
    my $sequence_aptr = $dba->get_SequenceAdaptor()
        or confess "Could not get SequenceAdaptor";
    my $sequence_hit_aptr = $dba->get_SequenceHitAdaptor()
        or confess "Could not get SequenceHitAdaptor";
    my $conf_aptr = $dba->get_ConfAdaptor()
        or confess "Could not get ConfAdaptor";
            
    return ($job_aptr, $sequence_aptr, $sequence_hit_aptr
        , $conf_aptr);
}

sub initialise_counts {

    my @counts = qw(
        jobs_processed
        deleted_job_errors
        deleted_sequence_hit_links
        fetched_sequences);
    
    $counts = GeneTargeting::Utils::Counts->new(@counts);
}

###  configure_parameters
#
# Specifies the mandatory and optional parameters that can (or must)
# be specified in the configuration .ini file for the programme

sub configure_parameters {

    my $mandatory = {};
    my $optional  = {};

    $mandatory->{'analysis_database'} = ['db', 'host', 'user'];
     $optional->{'analysis_database'} = ['pass', 'port'];
    
    return ($mandatory, $optional);
}
